# Supplementary material for: (E)-3-Allyl­sulfanyl-N-(4-methoxy­benzyl­idene)-5-(3,4,5-trimethoxy­phen­yl)-4H-1,2,4-triazol-4-amine
Source: Acta Crystallogr Sect E Struct Rep Online. 2009 Feb 6;65(Pt 3):o469. doi: 10.1107/S1600536809002645 (PMC2968670; doi:10.1107/S1600536809002645)
Supplement: Supplementary file 1 [file e-65-0o469-sup1.cif]

##############################################################################
###                                                                        ###
###        Electronic paper (Acta Crystallographica Section E)             ###
###                                                                        ###
##############################################################################
#                                                                            #
# This CIF contains the data in a paper accepted for publication in Acta     #
# Crystallographica Section E. It conforms to the requirements of Notes      #
# for Authors for Section E, and has been peer reviewed under the auspices   #
# of the IUCr Commission on Journals.                                        #
#                                                                            #
# Full details of the Crystallographic Information File format               #
# are given in the paper "The Crystallographic Information File (CIF):       #
# a New Standard Archive File for Crystallography" by S. R. Hall, F. H.      #
# Allen and I. D. Brown [Acta Cryst. (1991), A47, 655-685].                  #
#                                                                            #
# The current version of the core CIF dictionary is obtainable from          #
# ftp://ftp.iucr.org/pub/cif_core.dic. The current version number is 2.4.    #
#                                                                            #
# Software is freely available for graphical display of the structure(s) in  #
# this CIF.  For information consult the CIF home page http://www.iucr.org/  #
# cif/home.html                                                              #
#                                                                            #
# This file may be used for bona fide research purposes within the           #
# scientific community so long as proper attribution is given to the journal # 
# article from which it was obtained.                                        #
#                                                                            #
##############################################################################
                                             
data_I
_audit_creation_method     SHELXL-97
_chemical_name_systematic
;
(<i>E</i>)-3-Allylsulfanyl-<i>N</i>-(4-methoxybenzylidene)-5-(3,4,5-
trimethoxyphenyl)-4<i>H</i>-1,2,4-triazol-4-amine
;
_chemical_name_common     ?
_chemical_formula_moiety     'C22 H24 N4 O4 S'
_chemical_formula_sum     'C22 H24 N4 O4 S'
_chemical_formula_iupac     'C22 H24 N4 O4 S'
_chemical_formula_weight     440.51
_chemical_melting_point     ?
_symmetry_cell_setting     'Monoclinic'
_symmetry_space_group_name_H-M     'P 21/n'
_symmetry_space_group_name_Hall     '-P 2yn'
loop_
    _symmetry_equiv_pos_as_xyz
    'x, y, z'
    '-x+1/2, y+1/2, -z+1/2'
    '-x, -y, -z'
    'x-1/2, -y-1/2, z-1/2'
_cell_length_a     7.9414(12)
_cell_length_b     15.043(2)
_cell_length_c     19.047(3)
_cell_angle_alpha     90.00
_cell_angle_beta     100.385(6)
_cell_angle_gamma     90.00
_cell_volume     2238.1(6)
_cell_formula_units_Z     4
_cell_measurement_reflns_used     2895
_cell_measurement_theta_min     2.35
_cell_measurement_theta_max     27.89
_cell_measurement_temperature     293(2)
_exptl_crystal_description     block
_exptl_crystal_colour     colorless
_exptl_crystal_size_max     0.36
_exptl_crystal_size_mid     0.30
_exptl_crystal_size_min     0.26
_exptl_crystal_density_diffrn     1.307
_exptl_crystal_density_meas     ?
_exptl_crystal_density_method     'not measured'
_exptl_crystal_F_000     928
_exptl_absorpt_coefficient_mu     0.180
_exptl_absorpt_correction_type     multi-scan
_exptl_absorpt_process_details     '(SADABS; Sheldrick, 1996)'
_exptl_absorpt_correction_T_min     0.9362
_exptl_absorpt_correction_T_max     0.9560
_exptl_special_details
;
;
_diffrn_ambient_temperature     293(2)
_diffrn_radiation_type     MoK\a
_diffrn_radiation_wavelength     0.71073
_diffrn_radiation_source     'fine-focus sealed tube'
_diffrn_radiation_monochromator     graphite
_diffrn_measurement_device_type     'Bruker SMART CCD area-detector'
_diffrn_measurement_method     '\f and \w'
_diffrn_detector_area_resol_mean     ?
_diffrn_reflns_number     23323
_diffrn_reflns_av_R_equivalents     0.0281
_diffrn_reflns_av_sigmaI/netI     0.0194
_diffrn_reflns_theta_min     1.74
_diffrn_reflns_theta_max     25.00
_diffrn_reflns_theta_full     25.00
_diffrn_measured_fraction_theta_max     0.997
_diffrn_measured_fraction_theta_full     0.997
_diffrn_reflns_limit_h_min     -8
_diffrn_reflns_limit_h_max     9
_diffrn_reflns_limit_k_min     -17
_diffrn_reflns_limit_k_max     17
_diffrn_reflns_limit_l_min     -22
_diffrn_reflns_limit_l_max     22
_diffrn_standards_number     0
_diffrn_standards_interval_count     ?
_diffrn_standards_interval_time     ?
_diffrn_standards_decay_%     ?
_refine_special_details
;
Refinement of <i>F</i>^2^ against ALL reflections. The weighted <i>R</i>-factor
<i>wR</i> and goodness of fit <i>S</i> are based on <i>F</i>^2^, conventional
<i>R</i>-factors <i>R</i> are based on <i>F</i>, with <i>F</i> set to zero for
negative <i>F</i>^2^. The threshold expression of <i>F</i>^2^ >
\s(<i>F</i>^2^) is used only for calculating <i>R</i>-factors(gt) <i>etc</i>.
and is not relevant to the choice of reflections for refinement.
<i>R</i>-factors based on <i>F</i>^2^ are statistically about twice as large
as those based on <i>F</i>, and <i>R</i>- factors based on ALL data will be
even larger.
;
_reflns_number_total     3929
_reflns_number_gt     3354
_reflns_threshold_expression     I>2\s(I)
_refine_ls_structure_factor_coef     Fsqd
_refine_ls_matrix_type     full
_refine_ls_R_factor_all     0.0423
_refine_ls_R_factor_gt     0.0354
_refine_ls_wR_factor_gt     0.0982
_refine_ls_wR_factor_ref     0.1029
_refine_ls_goodness_of_fit_ref     1.073
_refine_ls_restrained_S_all     1.073
_refine_ls_number_reflns     3929
_refine_ls_number_parameters     281
_refine_ls_number_restraints     0
_refine_ls_hydrogen_treatment     constr
_refine_ls_weighting_scheme     calc
_refine_ls_weighting_details
         'calc w=1/[\s^2^(Fo^2^)+(0.0532P)^2^+0.4889P] where P=(Fo^2^+2Fc^2^)/3'
_atom_sites_solution_hydrogens     geom
_atom_sites_solution_primary     direct
_atom_sites_solution_secondary     difmap
_refine_ls_shift/su_max     0.001
_refine_ls_shift/su_mean     0.000
_refine_diff_density_max     0.354
_refine_diff_density_min     -0.203
_refine_ls_extinction_method     'SHELXL97 (Sheldrick, 2008)'
_refine_ls_extinction_coef     0.0132(12)
_refine_ls_extinction_expression
                                  'Fc^*^=kFc[1+0.001xFc^2^\l^3^/sin(2\q)]^-1/4^'
loop_
    _atom_type_symbol
    _atom_type_description
    _atom_type_scat_dispersion_real
    _atom_type_scat_dispersion_imag
    _atom_type_scat_source
    'C' 'C' 0.0033 0.0016
                         'International Tables Vol C Tables 4.2.6.8 and 6.1.1.4'
    'H' 'H' 0.0000 0.0000
                         'International Tables Vol C Tables 4.2.6.8 and 6.1.1.4'
    'N' 'N' 0.0061 0.0033
                         'International Tables Vol C Tables 4.2.6.8 and 6.1.1.4'
    'O' 'O' 0.0106 0.0060
                         'International Tables Vol C Tables 4.2.6.8 and 6.1.1.4'
    'S' 'S' 0.1246 0.1234
                         'International Tables Vol C Tables 4.2.6.8 and 6.1.1.4'
_computing_data_collection     'SMART (Bruker, 1997)'
_computing_cell_refinement     'SAINT (Bruker, 1997)'
_computing_data_reduction     'SAINT (Bruker, 1997)'
_computing_structure_solution     'SHELXS97 (Sheldrick, 2008)'
_computing_structure_refinement     'SHELXL97 (Sheldrick, 2008)'
_computing_molecular_graphics     'SHELXTL (Sheldrick, 2008)'
_computing_publication_material     'SHELXTL (Sheldrick, 2008)'
loop_
    _atom_site_type_symbol
    _atom_site_label
    _atom_site_fract_x
    _atom_site_fract_y
    _atom_site_fract_z
    _atom_site_U_iso_or_equiv
    _atom_site_adp_type
    _atom_site_calc_flag
    _atom_site_refinement_flags
    _atom_site_occupancy
    _atom_site_disorder_assembly
    _atom_site_disorder_group
    S S1 -0.32086(5) 0.40159(3) 0.50696(2) 0.05036(16) Uani d . 1 . .
    O O2 0.53116(15) 0.34899(8) 0.80320(6) 0.0566(3) Uani d . 1 . .
    O O4 0.63039(17) 0.63866(9) 0.73084(7) 0.0647(4) Uani d . 1 . .
    O O1 0.27845(18) -0.05796(9) 0.56221(8) 0.0737(4) Uani d . 1 . .
    N N4 0.04176(16) 0.33704(8) 0.60779(7) 0.0419(3) Uani d . 1 . .
    N N3 -0.00642(16) 0.42733(8) 0.59683(7) 0.0392(3) Uani d . 1 . .
    O O3 0.72831(15) 0.49408(9) 0.81168(6) 0.0614(4) Uani d . 1 . .
    N N2 -0.15075(18) 0.54951(9) 0.56327(8) 0.0505(4) Uani d . 1 . .
    N N1 0.00133(18) 0.57222(9) 0.60765(8) 0.0493(3) Uani d . 1 . .
    C C13 0.10497(19) 0.20262(10) 0.55230(8) 0.0412(4) Uani d . 1 . .
    C C3 0.5743(2) 0.49373(11) 0.76468(8) 0.0461(4) Uani d . 1 . .
    C C6 0.25403(19) 0.49468(10) 0.67595(8) 0.0394(3) Uani d . 1 . .
    C C12 0.05405(19) 0.29577(10) 0.55028(8) 0.0426(4) Uani d . 1 . .
    H H12 0.0303 0.3254 0.5068 0.051 Uiso calc R 1 . .
    C C14 0.1270(2) 0.15253(11) 0.61543(9) 0.0464(4) Uani d . 1 . .
    H H14 0.1020 0.1778 0.6569 0.056 Uiso calc R 1 . .
    C C8 -0.1542(2) 0.46257(10) 0.55731(8) 0.0431(4) Uani d . 1 . .
    C C7 0.0855(2) 0.49833(10) 0.62810(8) 0.0398(3) Uani d . 1 . .
    C C1 0.3077(2) 0.41986(10) 0.71705(8) 0.0415(4) Uani d . 1 . .
    H H1 0.2368 0.3704 0.7150 0.050 Uiso calc R 1 . .
    C C2 0.4679(2) 0.41929(11) 0.76131(8) 0.0435(4) Uani d . 1 . .
    C C5 0.3589(2) 0.56949(10) 0.67940(8) 0.0443(4) Uani d . 1 . .
    H H5 0.3221 0.6196 0.6524 0.053 Uiso calc R 1 . .
    C C4 0.5188(2) 0.56862(11) 0.72351(9) 0.0463(4) Uani d . 1 . .
    C C15 0.1852(2) 0.06656(11) 0.61640(10) 0.0517(4) Uani d . 1 . .
    H H15 0.2013 0.0342 0.6587 0.062 Uiso calc R 1 . .
    C C16 0.2205(2) 0.02742(11) 0.55411(10) 0.0518(4) Uani d . 1 . .
    C C18 0.1392(2) 0.16211(12) 0.49085(9) 0.0517(4) Uani d . 1 . .
    H H18 0.1234 0.1943 0.4485 0.062 Uiso calc R 1 . .
    C C10 -0.3730(3) 0.30522(14) 0.62529(10) 0.0633(5) Uani d . 1 . .
    H H10 -0.2735 0.3199 0.6569 0.076 Uiso calc R 1 . .
    C C9 -0.4510(2) 0.37642(12) 0.57463(10) 0.0558(4) Uani d . 1 . .
    H H9A -0.4645 0.4300 0.6014 0.067 Uiso calc R 1 . .
    H H9B -0.5639 0.3575 0.5511 0.067 Uiso calc R 1 . .
    C C19 0.4213(3) 0.27423(13) 0.80370(12) 0.0717(6) Uani d . 1 . .
    H H19A 0.4793 0.2294 0.8349 0.108 Uiso calc R 1 . .
    H H19B 0.3912 0.2507 0.7562 0.108 Uiso calc R 1 . .
    H H19C 0.3194 0.2922 0.8203 0.108 Uiso calc R 1 . .
    C C17 0.1965(2) 0.07488(12) 0.49092(10) 0.0561(5) Uani d . 1 . .
    H H17 0.2184 0.0488 0.4492 0.067 Uiso calc R 1 . .
    C C21 0.5991(3) 0.70808(15) 0.68073(15) 0.0924(8) Uani d . 1 . .
    H H21A 0.6853 0.7531 0.6925 0.139 Uiso calc R 1 . .
    H H21B 0.4884 0.7333 0.6816 0.139 Uiso calc R 1 . .
    H H21C 0.6021 0.6852 0.6339 0.139 Uiso calc R 1 . .
    C C11 -0.4301(3) 0.22612(15) 0.62922(12) 0.0764(6) Uani d . 1 . .
    H H11A -0.5292 0.2083 0.5987 0.092 Uiso calc R 1 . .
    H H11B -0.3724 0.1865 0.6626 0.092 Uiso calc R 1 . .
    C C20 0.8754(3) 0.47977(17) 0.78013(13) 0.0797(6) Uani d . 1 . .
    H H20A 0.9762 0.4808 0.8165 0.120 Uiso calc R 1 . .
    H H20B 0.8829 0.5258 0.7459 0.120 Uiso calc R 1 . .
    H H20C 0.8664 0.4231 0.7566 0.120 Uiso calc R 1 . .
    C C22 0.3150(3) -0.10321(14) 0.50050(15) 0.0858(8) Uani d . 1 . .
    H H22A 0.3545 -0.1623 0.5135 0.129 Uiso calc R 1 . .
    H H22B 0.4019 -0.0714 0.4818 0.129 Uiso calc R 1 . .
    H H22C 0.2129 -0.1063 0.4648 0.129 Uiso calc R 1 . .
loop_
    _atom_site_aniso_label
    _atom_site_aniso_U_11
    _atom_site_aniso_U_22
    _atom_site_aniso_U_33
    _atom_site_aniso_U_12
    _atom_site_aniso_U_13
    _atom_site_aniso_U_23
    S1 0.0433(3) 0.0626(3) 0.0420(3) -0.00628(19) -0.00102(17) 0.00451(18)
    O2 0.0536(7) 0.0571(7) 0.0529(7) -0.0027(6) -0.0065(5) 0.0096(6)
    O4 0.0612(8) 0.0609(8) 0.0682(8) -0.0265(6) 0.0013(6) -0.0029(6)
    O1 0.0718(9) 0.0497(7) 0.0989(11) 0.0117(6) 0.0139(8) -0.0119(7)
    N4 0.0437(7) 0.0341(7) 0.0443(7) -0.0016(5) -0.0015(6) 0.0014(5)
    N3 0.0391(7) 0.0357(6) 0.0410(7) -0.0017(5) 0.0026(5) 0.0035(5)
    O3 0.0438(7) 0.0890(9) 0.0478(7) -0.0136(6) -0.0018(5) -0.0031(6)
    N2 0.0465(8) 0.0451(8) 0.0576(9) 0.0013(6) 0.0032(6) 0.0085(6)
    N1 0.0475(8) 0.0402(7) 0.0582(9) -0.0013(6) 0.0036(7) 0.0031(6)
    C13 0.0378(8) 0.0434(8) 0.0413(8) -0.0037(6) 0.0038(6) -0.0012(7)
    C3 0.0399(9) 0.0610(10) 0.0365(8) -0.0068(7) 0.0046(7) -0.0069(7)
    C6 0.0382(8) 0.0426(8) 0.0378(8) -0.0028(6) 0.0076(6) -0.0048(6)
    C12 0.0397(8) 0.0447(8) 0.0421(9) -0.0025(7) 0.0042(7) 0.0056(7)
    C14 0.0513(9) 0.0446(9) 0.0451(9) -0.0001(7) 0.0137(7) 0.0000(7)
    C8 0.0408(9) 0.0453(9) 0.0423(9) -0.0010(7) 0.0045(7) 0.0076(7)
    C7 0.0419(8) 0.0371(8) 0.0406(8) -0.0032(6) 0.0083(7) 0.0002(6)
    C1 0.0415(8) 0.0427(8) 0.0396(8) -0.0062(6) 0.0056(7) -0.0025(6)
    C2 0.0440(9) 0.0486(9) 0.0376(8) 0.0000(7) 0.0063(7) -0.0020(7)
    C5 0.0493(9) 0.0403(8) 0.0434(9) -0.0051(7) 0.0087(7) -0.0021(7)
    C4 0.0448(9) 0.0505(9) 0.0445(9) -0.0136(7) 0.0101(7) -0.0086(7)
    C15 0.0523(10) 0.0467(9) 0.0575(10) 0.0028(8) 0.0141(8) 0.0081(8)
    C16 0.0399(9) 0.0437(9) 0.0707(12) -0.0015(7) 0.0068(8) -0.0087(8)
    C18 0.0538(10) 0.0591(10) 0.0404(9) -0.0002(8) 0.0038(7) -0.0009(7)
    C10 0.0613(12) 0.0763(13) 0.0538(11) -0.0111(10) 0.0142(9) -0.0017(9)
    C9 0.0467(10) 0.0563(10) 0.0668(12) -0.0027(8) 0.0169(9) -0.0012(9)
    C19 0.0762(14) 0.0586(11) 0.0720(13) -0.0088(10) -0.0088(10) 0.0201(10)
    C17 0.0496(10) 0.0647(11) 0.0531(11) 0.0005(8) 0.0068(8) -0.0199(9)
    C21 0.0758(15) 0.0691(14) 0.124(2) -0.0331(12) -0.0033(14) 0.0223(14)
    C11 0.0755(14) 0.0708(14) 0.0833(15) 0.0001(11) 0.0154(12) 0.0125(11)
    C20 0.0458(11) 0.1008(17) 0.0890(16) 0.0021(11) 0.0027(11) -0.0133(13)
    C22 0.0673(14) 0.0626(13) 0.128(2) 0.0019(10) 0.0205(14) -0.0384(13)
_geom_special_details
;
All e.s.d.'s (except the e.s.d. in the dihedral angle between two l.s. planes)
are estimated using the full covariance matrix. The cell e.s.d.'s are taken
into account individually in the estimation of e.s.d.'s in distances, angles
and torsion angles; correlations between e.s.d.'s in cell parameters are only
used when they are defined by crystal symmetry. An approximate (isotropic)
treatment of cell e.s.d.'s is used for estimating e.s.d.'s involving l.s.
planes.
;
loop_
    _geom_bond_atom_site_label_1
    _geom_bond_atom_site_label_2
    _geom_bond_site_symmetry_2
    _geom_bond_distance
    _geom_bond_publ_flag
    S1 C8 . 1.7477(16) ?
    S1 C9 . 1.8312(18) ?
    O2 C2 . 1.3649(19) ?
    O2 C19 . 1.424(2) ?
    O4 C4 . 1.3676(19) ?
    O4 C21 . 1.406(3) ?
    O1 C16 . 1.364(2) ?
    O1 C22 . 1.433(3) ?
    N4 C12 . 1.278(2) ?
    N4 N3 . 1.4164(17) ?
    N3 C7 . 1.3681(19) ?
    N3 C8 . 1.3810(19) ?
    O3 C3 . 1.3795(19) ?
    O3 C20 . 1.423(2) ?
    N2 C8 . 1.313(2) ?
    N2 N1 . 1.3863(19) ?
    N1 C7 . 1.319(2) ?
    C13 C18 . 1.389(2) ?
    C13 C14 . 1.403(2) ?
    C13 C12 . 1.457(2) ?
    C3 C2 . 1.397(2) ?
    C3 C4 . 1.398(2) ?
    C6 C1 . 1.393(2) ?
    C6 C5 . 1.394(2) ?
    C6 C7 . 1.478(2) ?
    C12 H12 . 0.9300 ?
    C14 C15 . 1.372(2) ?
    C14 H14 . 0.9300 ?
    C1 C2 . 1.394(2) ?
    C1 H1 . 0.9300 ?
    C5 C4 . 1.391(2) ?
    C5 H5 . 0.9300 ?
    C15 C16 . 1.397(2) ?
    C15 H15 . 0.9300 ?
    C16 C17 . 1.383(3) ?
    C18 C17 . 1.389(2) ?
    C18 H18 . 0.9300 ?
    C10 C11 . 1.280(3) ?
    C10 C9 . 1.499(3) ?
    C10 H10 . 0.9300 ?
    C9 H9A . 0.9700 ?
    C9 H9B . 0.9700 ?
    C19 H19A . 0.9600 ?
    C19 H19B . 0.9600 ?
    C19 H19C . 0.9600 ?
    C17 H17 . 0.9300 ?
    C21 H21A . 0.9600 ?
    C21 H21B . 0.9600 ?
    C21 H21C . 0.9600 ?
    C11 H11A . 0.9300 ?
    C11 H11B . 0.9300 ?
    C20 H20A . 0.9600 ?
    C20 H20B . 0.9600 ?
    C20 H20C . 0.9600 ?
    C22 H22A . 0.9600 ?
    C22 H22B . 0.9600 ?
    C22 H22C . 0.9600 ?
loop_
    _geom_angle_atom_site_label_1
    _geom_angle_atom_site_label_2
    _geom_angle_atom_site_label_3
    _geom_angle_site_symmetry_1
    _geom_angle_site_symmetry_3
    _geom_angle
    _geom_angle_publ_flag
    C8 S1 C9 . . 100.95(8) ?
    C2 O2 C19 . . 117.02(13) ?
    C4 O4 C21 . . 118.08(15) ?
    C16 O1 C22 . . 117.95(17) ?
    C12 N4 N3 . . 113.56(12) ?
    C7 N3 C8 . . 105.79(12) ?
    C7 N3 N4 . . 125.15(12) ?
    C8 N3 N4 . . 128.97(12) ?
    C3 O3 C20 . . 115.13(14) ?
    C8 N2 N1 . . 107.50(13) ?
    C7 N1 N2 . . 108.17(13) ?
    C18 C13 C14 . . 118.26(15) ?
    C18 C13 C12 . . 119.68(14) ?
    C14 C13 C12 . . 122.03(14) ?
    O3 C3 C2 . . 119.41(15) ?
    O3 C3 C4 . . 120.93(15) ?
    C2 C3 C4 . . 119.56(15) ?
    C1 C6 C5 . . 120.38(15) ?
    C1 C6 C7 . . 121.86(13) ?
    C5 C6 C7 . . 117.75(14) ?
    N4 C12 C13 . . 120.54(14) ?
    N4 C12 H12 . . 119.7 ?
    C13 C12 H12 . . 119.7 ?
    C15 C14 C13 . . 120.48(15) ?
    C15 C14 H14 . . 119.8 ?
    C13 C14 H14 . . 119.8 ?
    N2 C8 N3 . . 109.43(13) ?
    N2 C8 S1 . . 124.92(12) ?
    N3 C8 S1 . . 125.65(12) ?
    N1 C7 N3 . . 109.08(14) ?
    N1 C7 C6 . . 124.59(14) ?
    N3 C7 C6 . . 126.32(13) ?
    C6 C1 C2 . . 119.90(14) ?
    C6 C1 H1 . . 120.1 ?
    C2 C1 H1 . . 120.1 ?
    O2 C2 C1 . . 123.92(14) ?
    O2 C2 C3 . . 115.99(14) ?
    C1 C2 C3 . . 120.09(15) ?
    C4 C5 C6 . . 119.56(15) ?
    C4 C5 H5 . . 120.2 ?
    C6 C5 H5 . . 120.2 ?
    O4 C4 C5 . . 123.97(16) ?
    O4 C4 C3 . . 115.52(15) ?
    C5 C4 C3 . . 120.51(14) ?
    C14 C15 C16 . . 120.28(16) ?
    C14 C15 H15 . . 119.9 ?
    C16 C15 H15 . . 119.9 ?
    O1 C16 C17 . . 125.13(17) ?
    O1 C16 C15 . . 114.57(17) ?
    C17 C16 C15 . . 120.29(16) ?
    C17 C18 C13 . . 121.84(16) ?
    C17 C18 H18 . . 119.1 ?
    C13 C18 H18 . . 119.1 ?
    C11 C10 C9 . . 126.3(2) ?
    C11 C10 H10 . . 116.8 ?
    C9 C10 H10 . . 116.8 ?
    C10 C9 S1 . . 112.37(13) ?
    C10 C9 H9A . . 109.1 ?
    S1 C9 H9A . . 109.1 ?
    C10 C9 H9B . . 109.1 ?
    S1 C9 H9B . . 109.1 ?
    H9A C9 H9B . . 107.9 ?
    O2 C19 H19A . . 109.5 ?
    O2 C19 H19B . . 109.5 ?
    H19A C19 H19B . . 109.5 ?
    O2 C19 H19C . . 109.5 ?
    H19A C19 H19C . . 109.5 ?
    H19B C19 H19C . . 109.5 ?
    C16 C17 C18 . . 118.84(16) ?
    C16 C17 H17 . . 120.6 ?
    C18 C17 H17 . . 120.6 ?
    O4 C21 H21A . . 109.5 ?
    O4 C21 H21B . . 109.5 ?
    H21A C21 H21B . . 109.5 ?
    O4 C21 H21C . . 109.5 ?
    H21A C21 H21C . . 109.5 ?
    H21B C21 H21C . . 109.5 ?
    C10 C11 H11A . . 120.0 ?
    C10 C11 H11B . . 120.0 ?
    H11A C11 H11B . . 120.0 ?
    O3 C20 H20A . . 109.5 ?
    O3 C20 H20B . . 109.5 ?
    H20A C20 H20B . . 109.5 ?
    O3 C20 H20C . . 109.5 ?
    H20A C20 H20C . . 109.5 ?
    H20B C20 H20C . . 109.5 ?
    O1 C22 H22A . . 109.5 ?
    O1 C22 H22B . . 109.5 ?
    H22A C22 H22B . . 109.5 ?
    O1 C22 H22C . . 109.5 ?
    H22A C22 H22C . . 109.5 ?
    H22B C22 H22C . . 109.5 ?
loop_
    _geom_hbond_atom_site_label_D
    _geom_hbond_atom_site_label_H
    _geom_hbond_atom_site_label_A
    _geom_hbond_site_symmetry_A
    _geom_hbond_distance_DH
    _geom_hbond_distance_HA
    _geom_hbond_distance_DA
    _geom_hbond_angle_DHA
    C1 H1 N4 . 0.93 2.38 2.960(2) 120.0
    C12 H12 N2 3_566 0.93 2.59 3.359(2) 141.0
    C19 H19A N1 2_546 0.96 2.60 3.477(3) 152.0
    C9 H9A Cg1 1_455 0.97 2.79 3.616(2) 143
    C11 H11A Cg2 1_445 0.93 2.83 3.703(2) 158
    C15 H15 Cg1 2_655 0.93 2.70 3.514(2) 147
    C22 H22C Cg2 3_665 0.96 2.94 3.747(2) 143
data_global
_journal_date_recd_electronic     2008-10-28
_journal_date_accepted     2009-01-21
_journal_name_full     'Acta Crystallographica, Section E'
_journal_year     2009
_journal_volume     65
_journal_issue      3
_journal_page_first     o469
_journal_page_last     o469
_journal_paper_category     QO
_journal_coeditor_code     ZL2154
_publ_contact_author_name     'Bao-An, Song'
_publ_contact_author_address
;
Center for Research and Development of Fine Chemicals
Guizhou University
Key Laboratory of Green Pesticide and Agricultural Bioengineering
Ministry of Education
Guiyang 550025
People's Republic of China
;
_publ_contact_author_email     songbaoan22@yahoo.com
_publ_contact_author_fax     '86 0851 3620521'
_publ_contact_author_phone     '86 0851 3622211'
_publ_section_title
;\
(<i>E</i>)-3-Allylsulfanyl-<i>N</i>-(4-methoxybenzylidene)-5-(3,4,5-\
trimethoxyphenyl)-4<i>H</i>-1,2,4-triazol-4-amine
;
loop_
    _publ_author_name
    _publ_author_footnote
    _publ_author_address
    'Qian-Zhu Li' .
;
Center for Research and Development of Fine Chemicals
Guizhou University
Key Laboratory of Green Pesticides and Agricultural Bioengineering
Ministry of Education
Guiyang 550025
People's Republic of China
and
Department of Chemistry
Bijie University
Bijie 551700
People's Republic of China
;
    'Bao-An Song' .
;
Center for Research and Development of Fine Chemicals
Guizhou University
Key Laboratory of Green Pesticides and Agricultural Bioengineering
Ministry of Education
Guiyang 550025
People's Republic of China
;
    'Song Yang' .
;
Center for Research and Development of Fine Chemicals
Guizhou University
Key Laboratory of Green Pesticides and Agricultural Bioengineering
Ministry of Education
Guiyang 550025
People's Republic of China
;
    'Yu-Guo Zheng' .
;
Center for Research and Development of Fine Chemicals
Guizhou University
Key Laboratory of Green Pesticides and Agricultural Bioengineering
Ministry of Education
Guiyang 550025
People's Republic of China
;
    'Qing-Qing Guo' .
;
Center for Research and Development of Fine Chemicals
Guizhou University
Key Laboratory of Green Pesticides and Agricultural Bioengineering
Ministry of Education
Guiyang 550025
People's Republic of China
;
