# Supplementary material for: (E)-3-Allyl­sulfanyl-N-(4-methoxy­benzyl­idene)-5-(3,4,5-trimethoxy­phen­yl)-4H-1,2,4-triazol-4-amine
Source: Acta Crystallogr Sect E Struct Rep Online. 2009 Feb 6;65(Pt 3):o469. doi: 10.1107/S1600536809002645 (PMC2968670; doi:10.1107/S1600536809002645)
Supplement: Supplementary file 2 [file e-65-0o469-Isup2.hkl]

#
# h,k,l, Fc-squared, Fo-squared, sigma(Fo-squared) and status flag
#
data_I
_shelx_title ' p in P 1 21/n 1'
_shelx_refln_list_code          4
_shelx_F_calc_maximum      249.20
_exptl_crystal_F_000       928.00
_reflns_d_resolution_high  0.8409
 
loop_
 _symmetry_equiv_pos_as_xyz
 'x, y, z'
 '-x+1/2, y+1/2, -z+1/2'
 '-x, -y, -z'
 'x-1/2, -y-1/2, z-1/2'
 
_cell_length_a     7.9414
_cell_length_b    15.0428
_cell_length_c    19.0473
_cell_angle_alpha  90.000
_cell_angle_beta  100.385
_cell_angle_gamma  90.000
 
_shelx_F_squared_multiplier     1.000
 
loop_
 _refln_index_h
 _refln_index_k
 _refln_index_l
 _refln_F_squared_calc
 _refln_F_squared_meas
 _refln_F_squared_sigma
 _refln_observed_status
   2   0   0      109.82       90.71      2.93 o
   4   0   0       30.92        9.81      1.25 o
   6   0   0      543.76      578.53     11.96 o
   8   0   0        7.81        9.78      3.92 o
   1   1   0     3039.94     2914.17     87.15 o
   2   1   0    10499.11    10442.11    152.54 o
   3   1   0     4030.17     4038.94     41.60 o
   4   1   0       75.80       69.21      1.84 o
   5   1   0      578.55      615.38      8.18 o
   6   1   0      233.92      225.03      4.82 o
   7   1   0      263.33      263.49      5.67 o
   8   1   0       46.48       58.00      3.60 o
   9   1   0        8.90       11.73      3.27 o
   0   2   0    26518.48    23580.61    992.83 o
   1   2   0     2667.92     2615.33     26.57 o
   2   2   0    12400.66    12119.32    120.97 o
   3   2   0        0.04        0.00      0.57 o
   4   2   0     2079.78     1977.64     19.90 o
   5   2   0      781.74      808.04      9.04 o
   6   2   0      345.97      322.42      6.60 o
   7   2   0       75.75       78.52      3.75 o
   8   2   0        5.83        7.79      2.27 o
   9   2   0        9.03        3.64      2.75 o
   1   3   0    10276.26    10199.70    167.00 o
   2   3   0     4122.32     4183.55     38.91 o
   3   3   0     3000.28     2977.09     31.31 o
   4   3   0     3710.27     3588.29     33.85 o
   5   3   0      889.45      893.29      8.53 o
   6   3   0      190.68      163.85      4.13 o
   7   3   0      657.11      674.16     11.17 o
   8   3   0        3.67        9.10      2.39 o
   9   3   0        6.84        3.86      2.82 o
   0   4   0       78.10       74.76      3.96 o
   1   4   0      720.93      698.46      8.19 o
   2   4   0      346.79      369.25      4.69 o
   3   4   0       90.48       90.51      2.18 o
   4   4   0        0.52        0.52      0.61 o
   5   4   0        2.69        4.01      0.87 o
   6   4   0     2199.80     2106.75     24.95 o
   7   4   0      125.95      106.91      4.30 o
   8   4   0       59.24       56.30      3.66 o
   9   4   0       41.24       52.57      4.38 o
   1   5   0      915.61      783.06      9.42 o
   2   5   0       54.63       65.86      2.79 o
   3   5   0      363.64      433.26      4.99 o
   4   5   0     1882.81     1861.60     15.42 o
   5   5   0      402.20      357.81      6.02 o
   6   5   0       67.13       71.51      3.11 o
   7   5   0        1.31        2.11      1.86 o
   8   5   0      143.22      129.62      5.14 o
   0   6   0      498.47      596.01      9.98 o
   1   6   0        9.02       14.93      1.20 o
   2   6   0       79.37       67.11      1.67 o
   3   6   0      228.74      201.38      2.92 o
   4   6   0      481.36      527.23      5.78 o
   5   6   0      462.15      472.96      7.18 o
   6   6   0     1915.58     1783.88     29.55 o
   7   6   0      204.85      190.09      5.60 o
   8   6   0      173.58      180.93      6.62 o
   1   7   0      229.91      206.76      4.43 o
   2   7   0      180.30      235.83      3.46 o
   3   7   0      912.38      954.84     10.04 o
   4   7   0      414.11      409.96      4.98 o
   5   7   0       42.25       42.45      2.09 o
   6   7   0        4.10        3.99      1.42 o
   7   7   0        9.29        3.51      3.14 o
   8   7   0       16.59       15.75      2.92 o
   0   8   0     1657.86     1797.18     22.30 o
   1   8   0       41.10       51.02      1.65 o
   2   8   0      248.51      301.80      3.68 o
   3   8   0      245.99      227.42      3.19 o
   4   8   0       10.50       16.14      1.29 o
   5   8   0      262.79      278.83      5.09 o
   6   8   0      578.34      549.04      8.08 o
   7   8   0       45.57       42.21      3.17 o
   8   8   0       36.87       37.36      3.44 o
   1   9   0      175.55      182.78      3.16 o
   2   9   0      658.97      631.49      6.27 o
   3   9   0       22.96       21.73      1.22 o
   4   9   0      409.75      387.97      5.54 o
   5   9   0      233.34      217.32      5.30 o
   6   9   0      180.37      192.20      4.58 o
   7   9   0       11.82        8.48      2.08 o
   8   9   0        3.38       11.50      5.93 o
   0  10   0      129.61       91.73      2.93 o
   1  10   0       20.79       17.31      1.11 o
   2  10   0      253.48      240.59      3.50 o
   3  10   0       89.40       84.79      2.16 o
   4  10   0        2.28        3.48      1.30 o
   5  10   0      240.38      221.11      4.80 o
   6  10   0       90.90       81.80      3.66 o
   7  10   0        9.29        6.27      2.48 o
   1  11   0        0.04        0.18      0.77 o
   2  11   0       27.31       25.79      1.44 o
   3  11   0      746.05      703.83      7.76 o
   4  11   0       25.69       18.33      1.80 o
   5  11   0      198.44      190.14      4.61 o
   6  11   0      123.04      127.85      4.41 o
   7  11   0        0.08        3.44      2.49 o
   0  12   0      695.05      727.56     10.62 o
   1  12   0      440.09      416.96      5.21 o
   2  12   0       34.90       28.54      1.57 o
   3  12   0        2.18        3.57      1.09 o
   4  12   0      291.14      246.24      5.13 o
   5  12   0        4.88        3.08      1.80 o
   6  12   0       33.40       31.56      3.10 o
   1  13   0       41.57       39.79      1.84 o
   2  13   0       30.37       33.25      1.89 o
   3  13   0      284.00      261.51      4.50 o
   4  13   0       20.71       32.26      3.02 o
   5  13   0        9.06        9.59      2.23 o
   6  13   0        6.83        6.18      2.25 o
   0  14   0     1174.64     1144.23     16.06 o
   1  14   0      131.99      112.31      2.92 o
   2  14   0      346.79      322.48      5.92 o
   3  14   0       53.08       43.09      2.48 o
   4  14   0       55.14       63.13      3.79 o
   5  14   0       74.43       85.31      4.41 o
   1  15   0       13.10        9.45      1.74 o
   2  15   0        0.45        2.11      1.40 o
   3  15   0       28.24       21.62      2.69 o
   4  15   0        2.96        9.59      2.28 o
   5  15   0       28.88       28.73      4.28 o
   0  16   0        0.10        0.00      3.70 o
   1  16   0        6.50        5.95      1.83 o
   2  16   0        1.21        0.68      1.48 o
   3  16   0        6.64        6.16      3.16 o
   4  16   0       35.15       32.21      3.63 o
   1  17   0       45.07       50.45      3.42 o
   2  17   0       27.24       29.01      2.63 o
  -9   0   1       20.19       19.28      5.01 o
  -7   0   1      120.73      116.26      5.31 o
  -5   0   1        1.60        0.42      1.07 o
  -3   0   1       70.49       93.16      4.22 o
   1   0   1     7755.11     7935.27    121.66 o
   3   0   1     5827.20     5498.09     72.14 o
   5   0   1      148.21      155.94      5.16 o
   7   0   1       17.67       18.54      2.88 o
   9   0   1      190.73      199.66     10.52 o
  -9   1   1        2.38        0.00      2.51 o
  -8   1   1       71.72       71.86      4.57 o
  -7   1   1      221.20      235.35      5.96 o
  -6   1   1     1548.23     1516.46     37.72 o
  -5   1   1      295.46      282.51      4.04 o
  -4   1   1      495.44      539.33      5.84 o
  -3   1   1     3923.14     4068.31     38.12 o
  -2   1   1     4945.20     4951.03     50.08 o
  -1   1   1       28.68       30.84      1.09 o
   0   1   1     2650.11     2641.51     61.55 o
   1   1   1       97.06       79.64      1.60 o
   2   1   1     8531.32     8447.25     77.12 o
   3   1   1       32.53       41.46      1.27 o
   4   1   1     1982.32     2055.26     17.66 o
   5   1   1        1.35        1.53      1.77 o
   6   1   1      163.45      157.76      4.07 o
   7   1   1        9.16       10.40      1.93 o
   8   1   1        5.37        3.42      2.12 o
   9   1   1       57.31       60.25      4.81 o
  -9   2   1        9.47        7.84      2.91 o
  -8   2   1      364.14      366.78      8.14 o
  -7   2   1        3.17        1.22      1.87 o
  -6   2   1      174.54      159.58      4.59 o
  -5   2   1       49.31       59.20      1.70 o
  -4   2   1     1011.99     1052.18      9.92 o
  -3   2   1      623.10      646.97      8.03 o
  -2   2   1     1427.99     1496.21     15.91 o
  -1   2   1      948.42      931.31     10.02 o
   0   2   1      451.97      462.25      4.85 o
   1   2   1       13.62       16.00      0.59 o
   2   2   1      145.36      143.73      2.72 o
   3   2   1      119.27      135.59      4.32 o
   4   2   1     2286.62     2287.44     19.47 o
   5   2   1      107.24      116.67      2.84 o
   6   2   1       49.90       55.04      2.94 o
   7   2   1        8.40        7.28      1.77 o
   8   2   1        2.82        5.15      2.34 o
   9   2   1       27.76       24.14      3.71 o
  -9   3   1        0.01        0.00      2.59 o
  -8   3   1        0.22        3.99      2.19 o
  -7   3   1      433.02      446.49      8.63 o
  -6   3   1       94.79       95.00      3.49 o
  -5   3   1      113.88      117.31      2.43 o
  -4   3   1     1289.18     1379.08     13.39 o
  -3   3   1      538.35      537.66      6.38 o
  -2   3   1      511.41      556.56      6.80 o
  -1   3   1     4258.85     4183.13     41.48 o
   0   3   1        2.97        4.87      0.50 o
   1   3   1      315.15      320.78      4.26 o
   2   3   1     2245.27     2251.88     23.72 o
   3   3   1      692.20      776.96     10.68 o
   4   3   1     1219.09     1297.83     12.78 o
   5   3   1        5.53        5.30      1.17 o
   6   3   1        0.00        0.00      1.06 o
   7   3   1       37.97       32.63      2.85 o
   8   3   1      511.50      505.61     10.00 o
   9   3   1       24.11       22.67      3.44 o
  -9   4   1       21.10       31.13      4.45 o
  -8   4   1        9.32        9.62      2.53 o
  -7   4   1      110.76      115.78      4.43 o
  -6   4   1      270.71      247.90      4.63 o
  -5   4   1      320.63      290.57      4.52 o
  -4   4   1      112.41      119.59      2.21 o
  -3   4   1     1770.66     1854.65     18.40 o
  -2   4   1     1430.11     1520.22     15.18 o
  -1   4   1       74.90       66.46      1.48 o
   0   4   1        1.89        0.74      0.83 o
   1   4   1     1489.14     1426.28     18.71 o
   2   4   1        5.94       14.78      1.25 o
   3   4   1     2379.47     2432.35     22.28 o
   4   4   1       71.63       79.32      2.05 o
   5   4   1      108.81      105.36      2.53 o
   6   4   1     1241.41     1202.34     14.53 o
   7   4   1       78.05       61.41      3.50 o
   8   4   1       18.69       16.37      2.70 o
  -8   5   1        2.09        0.48      1.98 o
  -7   5   1        3.39        3.36      1.86 o
  -6   5   1       44.62       46.13      2.88 o
  -5   5   1      183.97      198.61      3.48 o
  -4   5   1        8.46       23.71      1.16 o
  -3   5   1     1286.79     1451.19     12.98 o
  -2   5   1      440.57      535.37      6.41 o
  -1   5   1        4.69        2.92      0.60 o
   0   5   1     1654.82     1561.09     15.50 o
   1   5   1      127.30      120.03      2.28 o
   2   5   1      598.85      625.12      8.13 o
   3   5   1      172.58      177.10      2.62 o
   4   5   1       18.73       27.08      1.20 o
   5   5   1      161.60      178.27      4.05 o
   6   5   1      684.19      683.58     10.95 o
   7   5   1        6.93        6.75      2.07 o
   8   5   1       11.20       19.79      2.82 o
  -8   6   1        1.08        2.45      1.99 o
  -7   6   1       96.59       98.05      6.04 o
  -6   6   1      132.83      142.10      3.66 o
  -5   6   1       33.30       27.89      1.88 o
  -4   6   1      887.18      968.65      9.07 o
  -3   6   1     1977.83     2178.53     18.77 o
  -2   6   1       13.69       11.68      0.87 o
  -1   6   1       17.62        9.78      1.12 o
   0   6   1        0.19        1.36      0.66 o
   1   6   1     5165.89     5244.52     48.99 o
   2   6   1     1739.78     1800.82     18.17 o
   3   6   1      964.43      896.26      8.30 o
   4   6   1       17.94       20.01      1.14 o
   5   6   1        5.79       12.03      1.89 o
   6   6   1      291.57      264.95      9.71 o
   7   6   1        9.74        9.05      2.19 o
   8   6   1       76.72       67.25      3.98 o
  -8   7   1       35.02       41.53      3.83 o
  -7   7   1      246.58      249.66      7.22 o
  -6   7   1       92.35       95.90      3.40 o
  -5   7   1        2.19        1.54      1.07 o
  -4   7   1      114.12      100.07      2.20 o
  -3   7   1      135.78      166.54      2.93 o
  -2   7   1      649.88      642.85      6.80 o
  -1   7   1     1076.36     1022.38     10.33 o
   0   7   1      268.09      269.30      3.56 o
   1   7   1     6225.86     6330.19     54.10 o
   2   7   1     4164.73     4862.72     38.94 o
   3   7   1      114.70      122.83      2.53 o
   4   7   1       41.10       51.21      1.71 o
   5   7   1        4.24        8.04      1.35 o
   6   7   1      985.10      981.17     11.82 o
   7   7   1       95.12       95.32      7.44 o
   8   7   1       57.67       57.62      4.32 o
  -8   8   1       41.77       45.92      4.22 o
  -7   8   1      104.25      107.33      4.43 o
  -6   8   1        0.49        0.54      1.29 o
  -5   8   1      200.47      181.85      4.02 o
  -4   8   1      159.46      148.95      3.03 o
  -3   8   1       24.97       18.16      1.08 o
  -2   8   1     1594.20     1588.47     13.47 o
  -1   8   1     3115.98     3254.98     25.29 o
   0   8   1      120.76      115.10      2.46 o
   1   8   1      161.42      156.77      2.45 o
   2   8   1       88.41       96.36      2.87 o
   3   8   1        0.30        0.48      0.68 o
   4   8   1      974.97      955.59     10.92 o
   5   8   1      177.07      193.47      4.21 o
   6   8   1       28.34       25.40      2.12 o
   7   8   1        1.56        2.15      1.82 o
   8   8   1        7.20        6.29      2.62 o
  -8   9   1       91.34       78.44      7.05 o
  -7   9   1        0.89        0.38      1.68 o
  -6   9   1       31.45       30.94      3.82 o
  -5   9   1       59.11       63.32      2.93 o
  -4   9   1      167.60      152.57      3.02 o
  -3   9   1       55.71       58.51      1.72 o
  -2   9   1      218.17      192.66      2.93 o
  -1   9   1      348.72      317.29      5.38 o
   0   9   1      238.47      264.75      3.45 o
   1   9   1      336.51      299.51      3.75 o
   2   9   1     1526.29     1625.06     13.92 o
   3   9   1      781.93      773.35      7.88 o
   4   9   1       73.19       63.39      2.53 o
   5   9   1       41.54       38.83      2.57 o
   6   9   1       10.15       15.85      1.89 o
   7   9   1       16.83       20.90      2.66 o
  -7  10   1       68.82       66.03      4.27 o
  -6  10   1       15.60       20.09      2.88 o
  -5  10   1      146.73      134.52      3.78 o
  -4  10   1        5.60        7.00      1.23 o
  -3  10   1     1060.89      980.72      9.62 o
  -2  10   1        0.11        2.14      0.78 o
  -1  10   1      466.62      448.24      5.51 o
   0  10   1        0.92        0.00      0.61 o
   1  10   1      248.56      270.87      3.68 o
   2  10   1        0.27        2.11      0.73 o
   3  10   1      502.73      470.96      5.43 o
   4  10   1       26.48       30.17      2.24 o
   5  10   1      386.09      340.86      6.12 o
   6  10   1        4.20        5.01      2.10 o
   7  10   1      146.85      160.97      8.21 o
  -7  11   1       95.67       84.85      5.54 o
  -6  11   1        2.27        0.42      1.75 o
  -5  11   1      120.62      107.36      4.35 o
  -4  11   1       98.52       86.33      2.97 o
  -3  11   1       20.30       16.02      1.38 o
  -2  11   1        9.05       10.44      1.09 o
  -1  11   1       89.66       80.45      2.22 o
   0  11   1      402.94      372.95      4.64 o
   1  11   1      203.43      196.31      3.22 o
   2  11   1       59.06       54.72      1.95 o
   3  11   1        0.93        2.21      1.04 o
   4  11   1        2.27        0.00      1.55 o
   5  11   1      148.20      135.57      4.59 o
   6  11   1        8.13        9.86      1.88 o
   7  11   1      186.82      201.63      8.67 o
  -6  12   1       25.44       17.22      2.65 o
  -5  12   1        1.14        0.00      1.62 o
  -4  12   1       17.45       14.66      2.22 o
  -3  12   1      443.23      470.80      6.57 o
  -2  12   1      214.58      199.00      3.86 o
  -1  12   1      496.89      468.04      5.93 o
   0  12   1      233.13      234.09      3.71 o
   1  12   1       10.95        8.63      1.20 o
   2  12   1       90.13       89.93      2.52 o
   3  12   1       82.99       71.15      2.37 o
   4  12   1      303.16      291.25      5.62 o
   5  12   1       27.92       21.73      2.12 o
   6  12   1       44.01       48.79      3.16 o
  -6  13   1        0.47        0.00      1.92 o
  -5  13   1      120.78      137.22      7.86 o
  -4  13   1      278.45      247.93      6.50 o
  -3  13   1       84.30       79.25      3.84 o
  -2  13   1       30.20       24.73      1.83 o
  -1  13   1        7.56        8.32      1.25 o
   0  13   1       24.70       31.75      1.74 o
   1  13   1      188.97      182.69      3.44 o
   2  13   1      147.81      131.09      3.11 o
   3  13   1        6.80        6.62      1.56 o
   4  13   1       16.82       22.20      2.10 o
   5  13   1      113.74      124.00      7.80 o
   6  13   1       11.55        8.51      3.42 o
  -5  14   1       12.00        9.34      2.34 o
  -4  14   1       14.47       17.35      2.48 o
  -3  14   1        7.75       13.66      1.79 o
  -2  14   1       10.44        6.06      1.77 o
  -1  14   1      434.84      413.03      6.81 o
   0  14   1      238.74      229.99      4.09 o
   1  14   1       32.86       32.27      1.85 o
   2  14   1        6.40        4.03      1.19 o
   3  14   1       13.17       11.28      1.74 o
   4  14   1       12.70       14.76      2.47 o
   5  14   1      112.57      131.22      5.22 o
  -5  15   1      110.39       99.39      6.55 o
  -4  15   1       59.13       60.68      3.84 o
  -3  15   1        6.51        5.56      1.69 o
  -2  15   1      320.57      337.78      6.32 o
  -1  15   1       85.53       85.73      3.31 o
   0  15   1        1.56        3.86      1.41 o
   1  15   1       43.85       41.82      2.20 o
   2  15   1       30.41       38.72      2.32 o
   3  15   1        7.59        8.57      2.17 o
   4  15   1        0.45        0.25      1.84 o
  -4  16   1        5.97        7.23      5.46 o
  -3  16   1       21.14       26.31      2.63 o
  -2  16   1       10.18        9.65      1.83 o
  -1  16   1        3.79        5.76      1.62 o
   0  16   1        0.56        0.04      1.35 o
   1  16   1        5.33        0.00      1.57 o
   2  16   1       26.61       30.88      2.59 o
   3  16   1        0.08        4.00      2.37 o
   4  16   1       45.09       45.12      4.80 o
  -2  17   1       22.60       27.29      2.44 o
  -1  17   1       30.20       35.47      2.78 o
   0  17   1        1.52        1.54      1.83 o
   1  17   1       59.40       71.36      4.27 o
   2  17   1        2.70        3.68      2.13 o
  -8   0   2      465.37      445.89     19.99 o
  -6   0   2      784.95      664.81     59.43 o
  -4   0   2     2075.75     2215.09     26.63 o
  -2   0   2       89.84       73.83      4.30 o
   0   0   2      611.97      682.65     16.22 o
   2   0   2    27122.19    25404.36    551.29 o
   4   0   2     3614.18     3964.51     45.69 o
   6   0   2      889.70      824.98     15.56 o
   8   0   2      135.27      147.48      6.79 o
  -9   1   2        2.78        4.04      2.74 o
  -8   1   2       25.73       20.57      3.10 o
  -7   1   2       20.02       14.88      2.14 o
  -6   1   2      102.76      110.37      2.95 o
  -5   1   2      827.87      884.86      8.38 o
  -4   1   2       51.06       50.22      1.89 o
  -3   1   2     1267.24     1264.17     15.90 o
  -2   1   2    11980.59    11979.75    153.84 o
  -1   1   2     3506.06     3713.38     61.96 o
   0   1   2     3571.00     3514.55     32.47 o
   1   1   2     9189.86     9130.05    106.66 o
   2   1   2    17954.80    17627.86    218.34 o
   3   1   2      968.17      957.43     10.13 o
   4   1   2      474.33      474.85      5.33 o
   5   1   2      315.13      332.42      5.68 o
   6   1   2        4.19        3.63      1.38 o
   7   1   2      126.74      101.94      3.77 o
   8   1   2        6.09        7.16      2.26 o
   9   1   2        8.83        6.44      3.45 o
  -9   2   2       48.04       44.94      4.29 o
  -8   2   2       58.15       73.34      4.52 o
  -7   2   2      258.27      245.92      6.08 o
  -6   2   2      400.43      393.10      5.93 o
  -5   2   2      578.55      544.02      5.85 o
  -4   2   2       41.07       32.93      1.37 o
  -3   2   2     2611.22     2539.32     26.58 o
  -2   2   2    12468.03    12370.74    112.36 o
  -1   2   2     9621.56     9849.59    214.29 o
   0   2   2       26.31       26.41      0.85 o
   1   2   2     3470.11     3707.21     37.81 o
   2   2   2     1302.09     1318.45     13.15 o
   3   2   2     1036.92     1002.98     10.60 o
   4   2   2        0.56        7.88      0.78 o
   5   2   2      427.46      421.54      6.60 o
   6   2   2      217.98      201.33      4.67 o
   7   2   2      119.21      116.97      3.98 o
   8   2   2       20.97       12.36      2.46 o
   9   2   2        5.89        3.64      3.05 o
  -9   3   2       10.48        6.52      3.11 o
  -8   3   2      196.89      207.25      6.01 o
  -7   3   2      603.04      605.88     10.34 o
  -6   3   2      534.03      543.32      7.33 o
  -5   3   2        0.44        0.44      0.65 o
  -4   3   2     4262.76     4224.84     32.10 o
  -3   3   2      152.88      144.57      7.00 o
  -2   3   2     4718.24     4855.87     44.91 o
  -1   3   2     1091.88     1243.39     12.19 o
   0   3   2      301.35      391.39      4.44 o
   1   3   2     2142.68     2107.94     20.11 o
   2   3   2     2354.74     2340.64     27.41 o
   3   3   2     1255.67     1248.61     11.18 o
   4   3   2     2864.49     2775.90     23.34 o
   5   3   2      149.51      145.04      3.29 o
   6   3   2      661.87      604.43      8.96 o
   7   3   2      425.33      387.87      7.27 o
   8   3   2        0.35        1.86      2.11 o
  -9   4   2        3.08        3.10      2.78 o
  -8   4   2       13.21       15.91      2.54 o
  -7   4   2     1904.58     1950.23     24.04 o
  -6   4   2        1.32        3.24      1.00 o
  -5   4   2        0.25        0.28      0.74 o
  -4   4   2      304.39      280.66      3.79 o
  -3   4   2      541.23      516.06      5.88 o
  -2   4   2     1476.77     1518.05     15.14 o
  -1   4   2     1621.16     1609.80     15.73 o
   0   4   2     5703.05     5860.39     53.87 o
   1   4   2     1525.31     1410.90     14.07 o
   2   4   2      314.33      326.95      4.37 o
   3   4   2      159.36      190.63      3.17 o
   4   4   2      241.25      270.86      3.75 o
   5   4   2     1072.62     1055.54     11.46 o
   6   4   2       13.77       12.48      1.76 o
   7   4   2      292.89      240.81      6.33 o
   8   4   2      195.67      207.48      6.33 o
  -9   5   2       96.39      107.88      7.94 o
  -8   5   2        5.10        2.42      2.05 o
  -7   5   2       96.27       99.52      5.33 o
  -6   5   2      355.31      373.14      7.01 o
  -5   5   2     1287.79     1265.25     12.24 o
  -4   5   2       59.84       58.69      2.18 o
  -3   5   2      340.20      371.96      4.74 o
  -2   5   2      318.69      389.86      6.72 o
  -1   5   2      376.52      330.82      4.31 o
   0   5   2     1369.10     1319.13     13.36 o
   1   5   2       28.21       43.16      1.40 o
   2   5   2        2.15        2.61      0.74 o
   3   5   2      126.10      105.74      1.96 o
   4   5   2       10.46        4.88      1.41 o
   5   5   2      327.42      346.81      5.39 o
   6   5   2      629.63      598.73     10.05 o
   7   5   2      358.53      339.53      7.61 o
   8   5   2       30.88       26.73      3.03 o
  -8   6   2       27.34       23.91      4.20 o
  -7   6   2       49.65       56.10      3.36 o
  -6   6   2      148.64      149.17      3.71 o
  -5   6   2        0.55        1.29      0.87 o
  -4   6   2        0.35        0.61      0.90 o
  -3   6   2      387.83      379.48      4.67 o
  -2   6   2     4564.45     4770.01     38.23 o
  -1   6   2       21.27       21.48      1.75 o
   0   6   2     2751.31     2662.17     25.74 o
   1   6   2      971.18      924.37     10.18 o
   2   6   2      157.96      152.51      2.56 o
   3   6   2      236.70      233.15      3.47 o
   4   6   2       81.35       92.36      2.56 o
   5   6   2      453.08      482.40      8.14 o
   6   6   2       44.20       45.28      3.37 o
   7   6   2        5.92        0.00      1.67 o
   8   6   2       26.01       24.10      3.67 o
  -8   7   2       59.38       63.73      8.46 o
  -7   7   2       57.44       57.72      3.25 o
  -6   7   2      116.79      128.29      3.83 o
  -5   7   2      114.06      114.30      3.07 o
  -4   7   2      411.15      369.89      4.61 o
  -3   7   2      306.92      294.16      3.79 o
  -2   7   2      375.33      392.93      4.42 o
  -1   7   2      297.46      366.59      4.39 o
   0   7   2      156.75      229.50      3.48 o
   1   7   2     3261.70     3486.32     28.54 o
   2   7   2      164.09      136.07      2.77 o
   3   7   2      210.92      214.98      3.74 o
   4   7   2      229.01      218.97      3.76 o
   5   7   2      307.03      327.40      5.10 o
   6   7   2      149.90      150.50      4.91 o
   7   7   2        8.24        6.96      2.01 o
   8   7   2       28.60       30.73      5.40 o
  -8   8   2       12.72       13.35      3.57 o
  -7   8   2      106.14      119.79      4.26 o
  -6   8   2       47.93       56.50      3.29 o
  -5   8   2       19.28       18.49      1.85 o
  -4   8   2       15.25       13.72      1.36 o
  -3   8   2        1.55        2.05      0.84 o
  -2   8   2      316.68      386.30      4.57 o
  -1   8   2      720.83      643.59      6.47 o
   0   8   2     1927.74     2173.45     17.52 o
   1   8   2      423.13      473.09      5.18 o
   2   8   2       19.37       18.81      1.13 o
   3   8   2      238.93      252.46      4.40 o
   4   8   2        7.33        7.29      1.16 o
   5   8   2       71.04       64.87      2.65 o
   6   8   2      132.43      123.02      3.70 o
   7   8   2      227.92      231.87      6.47 o
   8   8   2       30.59       32.97      3.67 o
  -8   9   2       37.65       31.91      5.29 o
  -7   9   2      155.26      160.63      5.44 o
  -6   9   2      162.84      158.64      4.61 o
  -5   9   2      198.31      193.18      4.70 o
  -4   9   2       11.98       10.89      1.19 o
  -3   9   2       80.31       87.69      2.21 o
  -2   9   2      226.18      187.06      2.87 o
  -1   9   2      137.99      132.52      2.50 o
   0   9   2       14.51       18.32      1.28 o
   1   9   2     1929.47     1989.63     15.58 o
   2   9   2      411.18      440.23      4.92 o
   3   9   2      248.84      251.98      3.79 o
   4   9   2       52.72       44.38      2.12 o
   5   9   2      148.90      145.65      4.71 o
   6   9   2      242.55      240.17      5.17 o
   7   9   2        0.91        5.47      2.00 o
  -7  10   2       73.05       82.80      4.58 o
  -6  10   2       26.80       28.27      4.03 o
  -5  10   2        2.55        0.00      1.50 o
  -4  10   2        0.33        0.00      0.89 o
  -3  10   2       75.61       83.27      2.31 o
  -2  10   2      658.45      705.60      7.30 o
  -1  10   2        1.77        2.24      0.73 o
   0  10   2       80.68       82.09      2.09 o
   1  10   2        1.80        4.58      0.85 o
   2  10   2       70.57       57.57      1.80 o
   3  10   2      116.61      112.17      3.22 o
   4  10   2       69.69       78.11      2.87 o
   5  10   2       18.54       18.97      1.92 o
   6  10   2      180.11      200.80      5.36 o
   7  10   2       11.72       15.91      2.56 o
  -7  11   2       55.47       66.34      4.12 o
  -6  11   2        4.54        4.05      2.68 o
  -5  11   2        5.48        6.23      2.06 o
  -4  11   2        4.20        3.57      1.50 o
  -3  11   2      475.82      462.91      6.31 o
  -2  11   2       65.98       53.73      2.05 o
  -1  11   2      158.97      180.31      3.07 o
   0  11   2      125.44      124.18      2.54 o
   1  11   2     1001.88     1035.74      9.50 o
   2  11   2       42.85       47.46      1.79 o
   3  11   2      483.48      484.31      6.58 o
   4  11   2        5.01        6.42      1.41 o
   5  11   2        5.37        4.34      1.50 o
   6  11   2        0.18        0.01      1.46 o
   7  11   2       19.91       25.35      6.34 o
  -6  12   2       22.15       23.64      3.70 o
  -5  12   2        4.20        2.99      2.28 o
  -4  12   2       82.31       92.59      3.20 o
  -3  12   2      354.78      325.26      5.71 o
  -2  12   2       13.13       11.39      1.42 o
  -1  12   2        0.15        0.31      0.93 o
   0  12   2      331.60      346.17      4.64 o
   1  12   2      333.14      329.00      4.54 o
   2  12   2       20.63       22.94      1.48 o
   3  12   2        9.71        6.41      1.48 o
   4  12   2       38.79       31.63      2.56 o
   5  12   2       46.33       51.13      2.77 o
   6  12   2       50.88       50.46      2.99 o
  -6  13   2        7.46        4.43      2.07 o
  -5  13   2       57.97       42.88      3.72 o
  -4  13   2      246.41      218.61      9.48 o
  -3  13   2      276.82      247.86      5.67 o
  -2  13   2       31.42       43.36      2.37 o
  -1  13   2     1005.88      998.49     11.77 o
   0  13   2      110.66      108.46      2.73 o
   1  13   2        1.79        1.29      1.10 o
   2  13   2        5.92        4.30      1.13 o
   3  13   2       39.73       30.55      2.17 o
   4  13   2      161.68      165.22      4.38 o
   5  13   2        1.61        2.54      1.62 o
   6  13   2       14.24       12.03      2.47 o
  -5  14   2        6.74        3.83      2.10 o
  -4  14   2       31.12       35.26      3.12 o
  -3  14   2        6.34        3.24      1.49 o
  -2  14   2      199.49      185.50      4.48 o
  -1  14   2      514.76      483.46      7.49 o
   0  14   2      776.80      777.54      9.41 o
   1  14   2        1.22        1.21      1.16 o
   2  14   2        2.52        0.00      1.02 o
   3  14   2       81.54       70.05      3.09 o
   4  14   2        4.35        1.34      1.61 o
   5  14   2        9.60       14.15      2.58 o
  -5  15   2       34.95       33.10      4.55 o
  -4  15   2        0.00        0.00      2.01 o
  -3  15   2       71.96       71.56      4.43 o
  -2  15   2      123.54      129.39      3.97 o
  -1  15   2      139.05      143.76      4.29 o
   0  15   2       24.96       21.94      2.10 o
   1  15   2       53.97       61.40      2.83 o
   2  15   2        0.22        0.93      1.25 o
   3  15   2        4.52        7.05      1.88 o
   4  15   2        2.35        0.00      1.84 o
  -4  16   2       11.70       10.46      4.52 o
  -3  16   2        0.96        1.98      1.71 o
  -2  16   2       39.38       43.27      2.71 o
  -1  16   2       21.56       20.21      2.13 o
   0  16   2       98.09       96.31      3.57 o
   1  16   2       18.73       19.32      2.07 o
   2  16   2       89.69       91.60      4.19 o
   3  16   2        4.80        4.58      2.53 o
  -2  17   2        0.90        2.17      1.60 o
  -1  17   2       12.35        8.41      1.75 o
   0  17   2        0.16        0.00      1.46 o
   1  17   2       16.78       17.00      2.70 o
   2  17   2       44.68       54.28      5.79 o
  -9   0   3       19.25       16.15      4.50 o
  -7   0   3        5.08        4.33      2.92 o
  -5   0   3      270.74      259.60      4.71 o
  -3   0   3       37.26       34.92      1.68 o
  -1   0   3     2407.66     2304.62     30.81 o
   1   0   3     2826.96     3087.41     44.38 o
   3   0   3     1614.64     1984.47     27.56 o
   5   0   3     3530.61     3582.05     49.72 o
   7   0   3      548.44      520.23     20.48 o
  -9   1   3        6.95        4.95      2.74 o
  -8   1   3      152.98      140.80      5.81 o
  -7   1   3       35.95       23.35      2.88 o
  -6   1   3      467.51      461.40      6.42 o
  -5   1   3       17.55       17.76      1.13 o
  -4   1   3       18.93       20.97      1.43 o
  -3   1   3       48.48       33.00      5.53 o
  -2   1   3      141.96      166.65      2.64 o
  -1   1   3     1734.38     1767.10     16.86 o
   0   1   3      915.04      873.50      8.55 o
   1   1   3        3.05        1.29      0.27 o
   2   1   3      254.49      281.97      4.15 o
   3   1   3     1274.82     1275.44     12.28 o
   4   1   3      410.94      437.10      6.41 o
   5   1   3      112.90      102.34      3.27 o
   6   1   3        9.35        5.55      1.75 o
   7   1   3      397.72      393.09      7.37 o
   8   1   3       82.96       91.48      3.99 o
  -9   2   3       35.78       34.85      3.98 o
  -8   2   3       38.27       29.88      3.40 o
  -7   2   3        5.77        0.71      1.87 o
  -6   2   3      182.16      169.96      3.34 o
  -5   2   3      338.52      374.13      5.19 o
  -4   2   3       56.76       66.34      2.16 o
  -3   2   3       23.77       26.30      1.78 o
  -2   2   3       59.04       73.03      1.44 o
  -1   2   3       85.66      105.41      1.89 o
   0   2   3      634.52      665.48      6.80 o
   1   2   3     3752.36     3607.33     36.85 o
   2   2   3      907.97      915.84     10.70 o
   3   2   3      370.38      337.73      4.45 o
   4   2   3       11.77       13.73      1.23 o
   5   2   3      124.49      131.61      3.50 o
   6   2   3      164.14      171.94      4.40 o
   7   2   3      314.30      286.15      7.43 o
   8   2   3       30.27       29.50      3.09 o
  -9   3   3       15.74       19.31      3.40 o
  -8   3   3        0.29        0.42      2.08 o
  -7   3   3       78.26       89.13      6.76 o
  -6   3   3      355.91      358.29      6.07 o
  -5   3   3      198.98      228.62      3.37 o
  -4   3   3      894.73      914.51      9.44 o
  -3   3   3       21.12       22.58      1.03 o
  -2   3   3      678.54      641.82      6.96 o
  -1   3   3     4233.17     4315.80     39.96 o
   0   3   3        8.07        7.64      0.54 o
   1   3   3     8319.87     8171.36     74.66 o
   2   3   3      427.46      398.91      5.44 o
   3   3   3      116.41      113.99      2.37 o
   4   3   3      616.63      582.69      7.08 o
   5   3   3      386.89      393.87      6.42 o
   6   3   3      470.02      467.14      7.68 o
   7   3   3      473.99      487.94      8.41 o
   8   3   3      137.24      152.28      5.56 o
  -9   4   3      150.82      157.19      7.70 o
  -8   4   3        5.49        1.28      1.94 o
  -7   4   3       10.69       11.04      2.23 o
  -6   4   3        4.16        5.45      1.26 o
  -5   4   3     1387.38     1406.39     12.99 o
  -4   4   3      703.79      685.83      7.14 o
  -3   4   3      253.15      193.83      3.04 o
  -2   4   3        0.91        1.11      0.56 o
  -1   4   3     3197.85     3125.06     29.39 o
   0   4   3      597.59      673.75      7.32 o
   1   4   3      687.63      728.54      7.97 o
   2   4   3        4.62        0.76      0.82 o
   3   4   3        0.13        0.40      0.47 o
   4   4   3       82.34       87.79      2.38 o
   5   4   3        1.17        0.00      0.93 o
   6   4   3        1.25        1.31      1.72 o
   7   4   3       17.07       23.91      2.72 o
   8   4   3       68.72       54.31      3.84 o
  -9   5   3        0.01        2.59      6.09 o
  -8   5   3       48.76       50.20      3.90 o
  -7   5   3      171.52      178.95      4.78 o
  -6   5   3      162.51      159.65      3.75 o
  -5   5   3        3.08        2.87      0.79 o
  -4   5   3      565.86      529.08      5.98 o
  -3   5   3     2715.14     2792.83     24.81 o
  -2   5   3       46.28       30.75      1.17 o
  -1   5   3      158.17      184.87      2.87 o
   0   5   3        3.26        8.35      0.78 o
   1   5   3       12.07        6.17      0.78 o
   2   5   3      370.08      393.62      4.84 o
   3   5   3        2.58        5.22      1.41 o
   4   5   3       84.06       71.63      3.47 o
   5   5   3      159.22      148.66      3.48 o
   6   5   3       36.73       33.64      2.39 o
   7   5   3       22.90       20.70      3.36 o
   8   5   3        0.33        0.00      2.31 o
  -8   6   3        2.46        5.78      3.07 o
  -7   6   3      155.83      157.51      4.45 o
  -6   6   3        0.03        0.23      1.04 o
  -5   6   3      433.01      395.87      5.26 o
  -4   6   3        4.79        1.09      0.77 o
  -3   6   3      300.68      398.16      4.47 o
  -2   6   3      595.84      712.22      7.13 o
  -1   6   3     1624.78     1659.54     18.55 o
   0   6   3      699.04      648.50      7.57 o
   1   6   3     1908.14     2243.15     20.33 o
   2   6   3      590.00      560.48      6.05 o
   3   6   3     4008.55     3942.87     30.34 o
   4   6   3      786.34      828.58      8.86 o
   5   6   3        9.76       14.99      1.52 o
   6   6   3       21.50       18.67      3.43 o
   7   6   3       11.42       10.61      2.48 o
   8   6   3        0.10        0.00      2.17 o
  -8   7   3       73.03       82.52      5.92 o
  -7   7   3      344.98      351.24      7.69 o
  -6   7   3        1.21        1.36      1.53 o
  -5   7   3      688.56      676.55      7.28 o
  -4   7   3      335.70      346.94      4.45 o
  -3   7   3      134.43      117.60      2.34 o
  -2   7   3       46.61       40.20      1.53 o
  -1   7   3       71.54       42.23      1.30 o
   0   7   3      526.08      589.90      6.24 o
   1   7   3     2329.56     2385.57     20.22 o
   2   7   3      480.75      546.13      5.77 o
   3   7   3      110.35      120.47      2.64 o
   4   7   3        6.94        7.31      1.08 o
   5   7   3      118.80      125.69      3.47 o
   6   7   3       77.63       79.64      3.84 o
   7   7   3       19.17       14.24      3.22 o
   8   7   3       19.41       28.53      3.33 o
  -8   8   3        0.63        1.92      3.14 o
  -7   8   3        0.14        1.46      1.82 o
  -6   8   3       37.51       37.37      2.70 o
  -5   8   3      191.72      174.80      3.90 o
  -4   8   3      356.40      360.75      5.09 o
  -3   8   3     1061.48     1046.08     10.44 o
  -2   8   3      565.14      514.91      5.56 o
  -1   8   3      258.61      282.85      3.67 o
   0   8   3       28.38       21.72      1.13 o
   1   8   3     1509.90     1627.86     13.69 o
   2   8   3       53.95       51.84      1.65 o
   3   8   3      102.07       87.74      2.20 o
   4   8   3      165.25      150.32      4.05 o
   5   8   3      246.50      252.80      4.98 o
   6   8   3       46.52       50.34      3.28 o
   7   8   3       43.71       42.42      4.78 o
  -8   9   3        1.11        2.82      3.81 o
  -7   9   3       33.90       40.00      3.22 o
  -6   9   3       10.06        9.21      2.30 o
  -5   9   3      101.01       92.55      4.00 o
  -4   9   3        3.62        0.28      0.95 o
  -3   9   3      173.40      173.46      3.09 o
  -2   9   3       53.18       61.14      1.89 o
  -1   9   3       37.50       39.05      1.47 o
   0   9   3      737.98      679.87      6.93 o
   1   9   3       66.30       82.32      1.94 o
   2   9   3      241.87      259.89      3.56 o
   3   9   3      195.44      182.99      3.29 o
   4   9   3        9.22        4.16      1.03 o
   5   9   3       10.77       13.35      1.73 o
   6   9   3      134.12      127.16      4.72 o
   7   9   3       66.37       70.96      4.08 o
  -7  10   3       16.07       20.33      2.76 o
  -6  10   3       75.82       66.22      3.74 o
  -5  10   3      146.11      161.65      4.98 o
  -4  10   3      148.75      152.26      3.64 o
  -3  10   3     1292.78     1339.62     16.14 o
  -2  10   3       31.43       29.99      1.47 o
  -1  10   3       26.29       23.10      1.21 o
   0  10   3       27.28       26.74      1.29 o
   1  10   3       29.04       21.59      1.24 o
   2  10   3        5.58        7.24      1.04 o
   3  10   3      316.44      323.05      5.05 o
   4  10   3        8.02        5.41      1.09 o
   5  10   3       64.18       59.13      2.78 o
   6  10   3       36.32       35.14      2.78 o
   7  10   3       25.62       20.14      2.80 o
  -7  11   3        0.03        1.12      2.07 o
  -6  11   3        2.72        1.33      1.82 o
  -5  11   3      299.95      266.38      6.74 o
  -4  11   3        8.87        7.83      1.42 o
  -3  11   3       57.69       54.12      2.52 o
  -2  11   3      102.70      108.42      2.82 o
  -1  11   3       24.43       21.24      1.39 o
   0  11   3       88.83       83.37      2.29 o
   1  11   3      340.01      328.67      4.37 o
   2  11   3     1016.17      983.87      9.29 o
   3  11   3       22.34       20.92      1.66 o
   4  11   3       30.86       32.83      2.19 o
   5  11   3       16.30       23.09      2.10 o
   6  11   3       83.19       92.95      3.65 o
  -7  12   3        0.61        0.00      2.59 o
  -6  12   3        9.38        8.23      2.31 o
  -5  12   3       14.73       13.96      2.98 o
  -4  12   3       11.36        7.21      1.53 o
  -3  12   3       93.39       89.60      3.31 o
  -2  12   3        0.86        0.25      1.10 o
  -1  12   3      321.33      327.39      5.59 o
   0  12   3        2.87        3.82      1.10 o
   1  12   3      314.97      304.00      4.34 o
   2  12   3       41.89       47.30      1.90 o
   3  12   3       62.64       65.36      2.55 o
   4  12   3      227.04      234.08      5.08 o
   5  12   3        0.47        0.17      1.33 o
   6  12   3       43.50       38.91      2.71 o
  -6  13   3       17.01       21.33      2.92 o
  -5  13   3       23.86       19.01      3.15 o
  -4  13   3       72.14       77.84      3.13 o
  -3  13   3       10.24       11.52      1.71 o
  -2  13   3       25.38       26.56      2.12 o
  -1  13   3      493.87      496.13      7.43 o
   0  13   3       74.12       79.41      2.70 o
   1  13   3       38.86       37.73      1.81 o
   2  13   3        0.00        0.00      0.90 o
   3  13   3        3.90        4.58      1.53 o
   4  13   3       11.74       10.26      1.86 o
   5  13   3       12.32       15.40      2.08 o
   6  13   3       11.41        8.72      2.11 o
  -5  14   3        0.50        0.00      1.77 o
  -4  14   3        3.42        2.12      1.86 o
  -3  14   3        1.97        2.40      1.37 o
  -2  14   3        6.04       11.98      1.75 o
  -1  14   3       87.76       84.57      4.13 o
   0  14   3      185.52      191.20      4.50 o
   1  14   3       77.42       73.59      2.94 o
   2  14   3        9.29        8.96      1.39 o
   3  14   3      353.26      316.90      6.14 o
   4  14   3       78.58       82.58      3.49 o
   5  14   3       27.87       35.51      2.71 o
  -5  15   3        0.78        0.32      2.83 o
  -4  15   3       10.32       15.75      2.67 o
  -3  15   3       12.31       10.26      1.93 o
  -2  15   3        3.01        1.13      1.44 o
  -1  15   3      143.20      136.86      4.02 o
   0  15   3      360.90      356.84      6.47 o
   1  15   3       51.96       41.58      2.34 o
   2  15   3       16.56       15.29      2.08 o
   3  15   3        0.21        1.59      1.79 o
   4  15   3       37.26       48.33      3.27 o
  -4  16   3       30.42       29.63      5.09 o
  -3  16   3       39.25       41.01      2.75 o
  -2  16   3        3.84        3.54      1.51 o
  -1  16   3       44.33       57.28      2.94 o
   0  16   3       23.73       28.03      2.36 o
   1  16   3        0.12        0.00      1.74 o
   2  16   3        7.50        4.78      2.22 o
   3  16   3        3.77        5.04      2.25 o
  -2  17   3        5.74        3.36      1.66 o
  -1  17   3       42.30       52.84      2.96 o
   0  17   3       29.48       30.99      2.48 o
   1  17   3        2.41        4.71      1.69 o
   2  17   3       15.51       16.16      3.24 o
  -8   0   4      410.47      422.26     22.71 o
  -6   0   4     2236.36     2165.20     24.15 o
  -4   0   4       43.57       37.17      2.14 o
  -2   0   4     8404.67     8237.42    136.94 o
   0   0   4     4823.74     4501.99    328.85 o
   2   0   4     2859.56     2940.34     39.33 o
   4   0   4     1044.00     1018.61     16.71 o
   6   0   4       47.26       49.29      3.67 o
   8   0   4       96.62      103.73      5.98 o
  -9   1   4        7.73        6.26      2.71 o
  -8   1   4        0.14        0.00      2.10 o
  -7   1   4       22.37       22.84      2.86 o
  -6   1   4      131.95      109.04      4.87 o
  -5   1   4     1094.21     1106.87      9.45 o
  -4   1   4      724.85      746.45      8.56 o
  -3   1   4       43.08       37.55      1.25 o
  -2   1   4    10846.78    11186.12    181.76 o
  -1   1   4    62102.59    60045.05   1594.98 o
   0   1   4    18402.18    18205.06    320.86 o
   1   1   4     1736.84     1782.54     18.63 o
   2   1   4     2190.58     2272.55     24.17 o
   3   1   4     2137.52     2386.82     21.49 o
   4   1   4     1158.06     1109.89     11.47 o
   5   1   4      595.87      598.59      8.48 o
   6   1   4        2.37        5.06      1.45 o
   7   1   4        0.00        1.09      1.58 o
   8   1   4        2.07        0.00      1.82 o
  -9   2   4       76.93       73.58      5.82 o
  -8   2   4      359.94      360.00      9.10 o
  -7   2   4       41.98       35.33      3.25 o
  -6   2   4       77.11       77.49      4.17 o
  -5   2   4       19.55       21.61      1.15 o
  -4   2   4      466.20      524.14      6.57 o
  -3   2   4       50.18       63.15      1.72 o
  -2   2   4      187.18      193.50      3.18 o
  -1   2   4     5851.14     6038.19     60.61 o
   0   2   4     3327.96     3236.57     30.16 o
   1   2   4     3808.43     3965.25     40.54 o
   2   2   4       19.07       10.28      0.89 o
   3   2   4      523.73      559.27      6.47 o
   4   2   4        3.77        0.43      0.72 o
   5   2   4       16.05       18.19      1.69 o
   6   2   4       10.71        9.04      1.63 o
   7   2   4      157.97      147.66      4.52 o
   8   2   4       23.24       30.60      2.85 o
  -9   3   4       45.74       48.74      5.05 o
  -8   3   4       40.83       39.07      3.57 o
  -7   3   4      270.13      272.10      6.33 o
  -6   3   4       78.64       78.62      2.41 o
  -5   3   4       25.31       20.48      1.44 o
  -4   3   4      941.24      915.66      8.88 o
  -3   3   4       22.12       25.49      2.01 o
  -2   3   4       57.14       72.14      1.81 o
  -1   3   4    10030.42    10388.60    109.71 o
   0   3   4       15.15       21.51      0.86 o
   1   3   4     8663.52     8655.34     79.12 o
   2   3   4     1447.32     1430.79     15.88 o
   3   3   4      905.06     1014.81     10.39 o
   4   3   4      496.71      482.42      6.27 o
   5   3   4       97.35       95.67      3.13 o
   6   3   4      405.06      383.68      6.89 o
   7   3   4        3.96        6.26      1.87 o
   8   3   4        8.20        9.06      2.35 o
  -9   4   4        0.68        6.65      4.31 o
  -8   4   4        6.74        5.91      3.93 o
  -7   4   4       44.30       40.40      2.54 o
  -6   4   4      171.15      161.63      3.57 o
  -5   4   4     1430.24     1401.97     14.55 o
  -4   4   4       20.94       29.60      1.76 o
  -3   4   4       74.85       85.78      1.66 o
  -2   4   4       84.96       88.94      2.17 o
  -1   4   4      151.34      137.30      2.32 o
   0   4   4     3460.00     3555.41     33.35 o
   1   4   4      128.97      107.47      3.08 o
   2   4   4     3621.20     3767.60     32.73 o
   3   4   4      204.95      206.29      3.50 o
   4   4   4      421.61      420.12      5.79 o
   5   4   4       34.07       37.73      2.19 o
   6   4   4      195.55      194.57      4.79 o
   7   4   4       42.74       37.61      2.70 o
   8   4   4      293.79      319.37      7.99 o
  -9   5   4       11.92        6.96      6.53 o
  -8   5   4       26.06       24.98      4.53 o
  -7   5   4      823.05      860.09     11.61 o
  -6   5   4       21.95       23.34      1.71 o
  -5   5   4      775.25      795.20      7.95 o
  -4   5   4      220.77      228.99      3.53 o
  -3   5   4       52.99       86.55      1.79 o
  -2   5   4        1.30        1.46      0.76 o
  -1   5   4       82.77      104.39      2.01 o
   0   5   4      122.97       93.15      2.01 o
   1   5   4     1333.32     1416.33     14.55 o
   2   5   4        4.82        5.09      0.92 o
   3   5   4     1962.13     1860.81     17.46 o
   4   5   4       38.76       24.12      1.39 o
   5   5   4     1191.51     1156.22     15.14 o
   6   5   4       23.99       27.27      2.24 o
   7   5   4        0.25        0.00      1.95 o
   8   5   4        1.31        3.67      2.21 o
  -8   6   4       82.79       83.31      5.80 o
  -7   6   4       61.76       58.91      3.41 o
  -6   6   4      143.51      151.52      4.57 o
  -5   6   4       18.04       15.95      1.31 o
  -4   6   4      359.74      362.30      5.22 o
  -3   6   4      900.78      936.35      8.51 o
  -2   6   4      948.82      956.63      9.02 o
  -1   6   4       73.53       73.37      1.53 o
   0   6   4     1476.37     1521.93     13.33 o
   1   6   4        2.53        0.00      0.53 o
   2   6   4      622.98      595.71      6.41 o
   3   6   4       64.74       69.35      2.16 o
   4   6   4      200.27      184.17      4.08 o
   5   6   4       40.14       42.76      2.28 o
   6   6   4      579.63      588.03      9.25 o
   7   6   4      210.34      211.40      6.81 o
   8   6   4      198.51      209.72      7.40 o
  -8   7   4       30.98       33.71      4.36 o
  -7   7   4       61.64       52.40      3.32 o
  -6   7   4        1.14        0.00      1.49 o
  -5   7   4       24.37       24.41      1.83 o
  -4   7   4      569.64      528.66      6.41 o
  -3   7   4      122.02      117.87      2.49 o
  -2   7   4      676.02      683.28      7.03 o
  -1   7   4      120.65       92.43      1.85 o
   0   7   4       42.07       38.96      1.29 o
   1   7   4      294.86      306.92      4.36 o
   2   7   4      245.03      231.37      3.31 o
   3   7   4      352.81      353.49      4.74 o
   4   7   4      390.50      363.65      5.24 o
   5   7   4     2746.38     2639.87     27.63 o
   6   7   4       64.93       55.16      3.35 o
   7   7   4       38.93       36.14      4.32 o
   8   7   4        0.64        2.50      2.75 o
  -8   8   4        4.60       10.62      3.54 o
  -7   8   4       29.20       21.94      2.59 o
  -6   8   4      435.08      413.93      8.96 o
  -5   8   4        5.37        4.71      1.25 o
  -4   8   4       95.26       81.21      2.36 o
  -3   8   4        0.33        0.04      0.86 o
  -2   8   4       11.14       13.86      0.97 o
  -1   8   4       53.67       43.80      1.58 o
   0   8   4      531.67      481.86      5.27 o
   1   8   4      210.82      172.59      2.83 o
   2   8   4        5.11        1.09      0.71 o
   3   8   4      156.77      165.13      3.29 o
   4   8   4        2.57        0.00      1.20 o
   5   8   4      622.84      633.48      8.04 o
   6   8   4        0.07        0.59      1.69 o
   7   8   4       19.14       18.84      2.78 o
  -8   9   4        0.10        0.45      2.56 o
  -7   9   4      114.40      113.84      5.00 o
  -6   9   4       24.48       22.40      2.61 o
  -5   9   4       12.86        6.91      1.39 o
  -4   9   4        2.24        4.02      1.18 o
  -3   9   4     1170.39     1176.06     11.71 o
  -2   9   4       92.86      103.19      2.46 o
  -1   9   4       66.92      104.98      2.41 o
   0   9   4       90.05       82.22      2.04 o
   1   9   4       23.65       24.39      1.22 o
   2   9   4      735.75      770.63      7.39 o
   3   9   4      223.84      232.30      4.12 o
   4   9   4      198.44      183.55      3.84 o
   5   9   4      275.64      264.56      5.25 o
   6   9   4        7.58        8.32      2.10 o
   7   9   4       12.79       12.31      2.47 o
  -7  10   4       85.11       81.40      7.37 o
  -6  10   4      230.07      236.27      6.75 o
  -5  10   4       20.29       16.53      2.67 o
  -4  10   4       53.65       55.30      2.41 o
  -3  10   4        0.01        0.00      1.03 o
  -2  10   4       85.85       87.81      2.50 o
  -1  10   4       35.58       42.74      2.51 o
   0  10   4      483.13      449.59      5.07 o
   1  10   4       66.55       74.19      1.99 o
   2  10   4      649.79      607.12      6.43 o
   3  10   4       26.63       25.70      1.70 o
   4  10   4      152.56      142.12      3.49 o
   5  10   4       35.83       32.63      2.30 o
   6  10   4      102.03      102.56      6.89 o
   7  10   4       76.06       68.78      6.71 o
  -7  11   4       56.77       50.20      3.78 o
  -6  11   4      313.03      284.17      7.86 o
  -5  11   4      216.96      201.34      5.86 o
  -4  11   4        6.80        4.06      1.50 o
  -3  11   4       69.87       73.98      3.37 o
  -2  11   4      868.62      831.18     10.01 o
  -1  11   4      241.45      239.94      4.15 o
   0  11   4      270.22      257.99      4.00 o
   1  11   4      155.20      142.86      3.66 o
   2  11   4        0.00        0.00      0.91 o
   3  11   4        3.87        6.12      1.28 o
   4  11   4       39.54       47.38      2.30 o
   5  11   4       21.86       24.55      2.19 o
   6  11   4        1.77        3.72      1.73 o
  -6  12   4        5.20        1.78      2.02 o
  -5  12   4       61.05       76.49      3.99 o
  -4  12   4      290.01      286.41      7.85 o
  -3  12   4        0.87        0.04      1.23 o
  -2  12   4       17.39       20.91      1.87 o
  -1  12   4      966.27      909.66     10.87 o
   0  12   4        0.58        2.83      1.11 o
   1  12   4        0.35        0.59      0.95 o
   2  12   4      372.11      339.75      4.73 o
   3  12   4        4.73        3.83      1.32 o
   4  12   4       74.92       74.45      3.13 o
   5  12   4       17.10       20.56      2.18 o
   6  12   4       32.36       35.30      2.91 o
  -6  13   4        3.12        3.03      2.10 o
  -5  13   4       52.94       45.79      3.44 o
  -4  13   4      399.31      392.62      7.35 o
  -3  13   4       26.00       26.16      2.12 o
  -2  13   4      768.19      737.26      9.76 o
  -1  13   4      847.73      845.16     10.61 o
   0  13   4        7.58        5.96      1.45 o
   1  13   4      659.05      636.91      8.00 o
   2  13   4        2.23        1.08      1.10 o
   3  13   4      318.95      306.99      5.48 o
   4  13   4       68.61       64.95      3.11 o
   5  13   4        0.97        0.12      1.45 o
  -5  14   4        0.16        2.35      2.30 o
  -4  14   4       15.69       16.30      2.04 o
  -3  14   4       15.73       13.94      1.89 o
  -2  14   4      130.09      119.27      3.70 o
  -1  14   4      206.32      182.71      4.48 o
   0  14   4      176.82      188.73      4.95 o
   1  14   4       51.41       50.49      2.36 o
   2  14   4        5.30        4.61      1.61 o
   3  14   4      139.29      154.20      7.16 o
   4  14   4        6.18        9.23      1.91 o
   5  14   4        0.32        0.95      1.57 o
  -5  15   4        5.53        1.73      3.43 o
  -4  15   4        0.12        0.00      1.63 o
  -3  15   4       71.76       72.77      3.26 o
  -2  15   4       37.65       37.87      2.55 o
  -1  15   4       46.59       48.78      2.73 o
   0  15   4      209.73      201.75      4.80 o
   1  15   4        3.62        5.15      1.51 o
   2  15   4        1.25        0.44      1.63 o
   3  15   4       99.77       95.24      4.31 o
   4  15   4        3.09       10.82      2.35 o
  -4  16   4       10.77       15.06      3.52 o
  -3  16   4       10.34       11.07      1.97 o
  -2  16   4       43.91       50.99      2.91 o
  -1  16   4       54.38       53.97      2.89 o
   0  16   4      137.32      149.01      4.32 o
   1  16   4       11.30        9.71      1.80 o
   2  16   4        9.73       10.50      2.75 o
   3  16   4        4.09        2.44      1.93 o
  -2  17   4       54.84       59.67      4.40 o
  -1  17   4       24.08       23.68      2.66 o
   0  17   4        4.90        4.67      1.65 o
   1  17   4        0.10        0.20      1.52 o
   2  17   4       18.96       20.79      4.00 o
  -9   0   5        7.14        3.21      3.69 o
  -7   0   5      687.50      649.08     17.09 o
  -5   0   5       82.71       97.88      2.83 o
  -3   0   5      431.95      420.91      8.78 o
  -1   0   5    12189.48    12446.83    190.08 o
   1   0   5     1180.26     1275.67     17.86 o
   3   0   5     4929.45     4907.11     55.47 o
   5   0   5     2953.91     2878.31     41.29 o
   7   0   5      168.89      138.66      6.22 o
  -9   1   5        0.91        4.01      3.20 o
  -8   1   5       60.59       69.25      4.44 o
  -7   1   5       40.13       39.55      3.35 o
  -6   1   5      231.31      231.56      6.31 o
  -5   1   5      433.30      434.15      4.72 o
  -4   1   5      549.20      549.54      5.83 o
  -3   1   5       72.85      100.94      2.28 o
  -2   1   5     7414.07     7727.95     86.34 o
  -1   1   5      726.82      669.23      7.60 o
   0   1   5     3058.27     3007.50     28.08 o
   1   1   5      201.78      226.15      3.08 o
   2   1   5     4210.00     4444.77     41.50 o
   3   1   5      217.20      216.00      3.42 o
   4   1   5      557.41      624.14      8.34 o
   5   1   5        0.59        0.00      1.10 o
   6   1   5       14.51        7.32      1.56 o
   7   1   5       81.96       79.06      3.52 o
   8   1   5       81.51       86.38      4.01 o
  -9   2   5        1.93        5.93      3.28 o
  -8   2   5       60.48       61.57      4.25 o
  -7   2   5      151.43      138.42      5.28 o
  -6   2   5      134.89      139.68      2.82 o
  -5   2   5        8.37        6.64      1.50 o
  -4   2   5     1776.97     1798.43     15.57 o
  -3   2   5     3513.99     3684.93     38.23 o
  -2   2   5       88.70       92.97      2.09 o
  -1   2   5    17265.22    17475.42    228.77 o
   0   2   5     3543.89     3445.57     32.12 o
   1   2   5      361.91      377.24      5.08 o
   2   2   5      174.42      170.64      3.58 o
   3   2   5     3843.83     3908.82     34.10 o
   4   2   5      411.11      397.32      5.49 o
   5   2   5      222.77      224.56      4.76 o
   6   2   5        0.24        1.15      1.34 o
   7   2   5      187.05      165.88      4.78 o
   8   2   5       72.91       78.95      3.89 o
  -9   3   5        6.80        6.00     10.29 o
  -8   3   5       28.03       25.20      4.75 o
  -7   3   5      159.21      163.78      5.21 o
  -6   3   5       25.76       33.90      1.85 o
  -5   3   5      676.30      607.16      6.95 o
  -4   3   5      816.15      918.70      8.35 o
  -3   3   5      101.81      110.69      2.41 o
  -2   3   5      259.57      246.60      4.80 o
  -1   3   5      115.42      112.35      2.20 o
   0   3   5       68.52       58.56      1.52 o
   1   3   5     4097.85     4127.52     38.60 o
   2   3   5     3549.50     3751.69     32.58 o
   3   3   5      158.91      148.75      2.86 o
   4   3   5       63.74       57.92      2.75 o
   5   3   5      836.22      808.83     10.69 o
   6   3   5        0.84        0.53      1.34 o
   7   3   5       35.36       46.04      2.90 o
   8   3   5        4.41        4.96      2.28 o
  -9   4   5        3.44        8.88      4.46 o
  -8   4   5       71.01       77.62      7.20 o
  -7   4   5        0.42        0.17      1.49 o
  -6   4   5       57.76       65.40      2.19 o
  -5   4   5      324.39      345.74      4.46 o
  -4   4   5        0.03        2.01      0.77 o
  -3   4   5     1367.05     1412.28     12.58 o
  -2   4   5     3932.63     3818.91     39.72 o
  -1   4   5     1587.48     1726.01     18.67 o
   0   4   5     1642.90     1749.40     17.22 o
   1   4   5       12.90       22.12      1.82 o
   2   4   5      250.61      274.09      4.05 o
   3   4   5     1064.65      970.75     10.29 o
   4   4   5       45.42       45.95      2.03 o
   5   4   5      396.35      381.25      6.58 o
   6   4   5       33.68       37.28      2.49 o
   7   4   5       26.89       26.60      2.48 o
   8   4   5       90.89       98.46      4.71 o
  -9   5   5       15.77       19.09      9.27 o
  -8   5   5      178.98      174.37      9.95 o
  -7   5   5       18.95       17.54      2.29 o
  -6   5   5        5.55        3.85      1.20 o
  -5   5   5       33.85       32.03      1.70 o
  -4   5   5     2326.08     2351.54     20.27 o
  -3   5   5      890.51      968.71     10.06 o
  -2   5   5       66.23       55.76      1.22 o
  -1   5   5       44.38       44.17      1.35 o
   0   5   5     2875.60     2956.51     28.32 o
   1   5   5       54.26       50.31      1.54 o
   2   5   5     4435.01     4476.84     36.07 o
   3   5   5        1.60        2.95      1.16 o
   4   5   5       15.54       15.73      2.20 o
   5   5   5      233.07      243.28      5.65 o
   6   5   5      275.22      293.61      6.63 o
   7   5   5       26.58       25.96      2.51 o
   8   5   5       39.82       48.52      4.13 o
  -8   6   5       24.01       21.67      3.82 o
  -7   6   5      260.24      264.72      6.50 o
  -6   6   5        2.42        2.85      1.28 o
  -5   6   5      633.92      648.38      8.11 o
  -4   6   5      251.93      230.49      4.03 o
  -3   6   5     1215.25     1237.71     11.60 o
  -2   6   5       14.61       19.34      0.87 o
  -1   6   5      812.68      852.34      7.66 o
   0   6   5      146.44      153.58      2.51 o
   1   6   5     1708.68     2031.44     17.42 o
   2   6   5       93.50      104.68      2.64 o
   3   6   5        9.29       21.99      1.32 o
   4   6   5      159.00      168.18      4.03 o
   5   6   5     2057.76     1966.61     21.61 o
   6   6   5        3.34        3.16      1.63 o
   7   6   5       14.79       15.13      2.54 o
   8   6   5        0.00        4.34      2.63 o
  -8   7   5      181.52      198.81     10.62 o
  -7   7   5      101.73      101.87      4.26 o
  -6   7   5      100.68      101.30      4.60 o
  -5   7   5      452.66      436.62      6.38 o
  -4   7   5       77.83      100.43      2.49 o
  -3   7   5        1.16        4.71      0.85 o
  -2   7   5      312.58      365.66      4.23 o
  -1   7   5      460.52      402.75      4.49 o
   0   7   5     1150.04     1136.99      9.97 o
   1   7   5     1914.80     1774.82     15.68 o
   2   7   5        7.74       11.52      0.98 o
   3   7   5      156.13      160.13      3.39 o
   4   7   5        0.27        0.00      1.22 o
   5   7   5        7.81       12.85      1.71 o
   6   7   5      155.85      164.78      4.71 o
   7   7   5        0.18        0.51      1.89 o
  -8   8   5      155.46      185.01      6.90 o
  -7   8   5      130.07      131.73      4.94 o
  -6   8   5      104.25      108.28      4.22 o
  -5   8   5        2.59        3.60      1.44 o
  -4   8   5       60.62       58.30      2.29 o
  -3   8   5      110.84       90.60      3.23 o
  -2   8   5      384.38      371.11      4.86 o
  -1   8   5       88.80       94.92      2.55 o
   0   8   5      746.19      746.90      7.31 o
   1   8   5     1885.13     2013.23     16.59 o
   2   8   5      625.49      637.60      6.75 o
   3   8   5     1158.88     1161.66     11.71 o
   4   8   5      224.00      224.29      4.53 o
   5   8   5      458.82      415.44      6.30 o
   6   8   5      100.21       89.10      4.16 o
   7   8   5        2.48        2.52      2.04 o
  -8   9   5       33.38       34.63      4.78 o
  -7   9   5       23.20       21.96      3.56 o
  -6   9   5      276.05      282.64      6.89 o
  -5   9   5      227.60      234.99      4.68 o
  -4   9   5      153.98      159.45      3.70 o
  -3   9   5      467.70      453.41      6.48 o
  -2   9   5      169.80      180.58      3.64 o
  -1   9   5      269.88      242.99      3.55 o
   0   9   5      279.31      273.32      3.84 o
   1   9   5      228.46      247.15      3.45 o
   2   9   5       41.58       41.13      1.57 o
   3   9   5      238.58      238.90      4.26 o
   4   9   5       26.23       18.05      1.68 o
   5   9   5       27.44       28.03      2.59 o
   6   9   5       71.61       69.56      3.81 o
   7   9   5       26.86       22.99      3.06 o
  -7  10   5       24.24       25.55      3.00 o
  -6  10   5       33.13       29.40      2.97 o
  -5  10   5      466.55      398.22      6.54 o
  -4  10   5       38.45       30.61      2.00 o
  -3  10   5      916.73      945.51     11.01 o
  -2  10   5      162.05      150.93      3.51 o
  -1  10   5       18.40       21.43      1.47 o
   0  10   5      191.83      187.45      3.25 o
   1  10   5       94.99       67.35      1.95 o
   2  10   5      371.49      364.86      4.66 o
   3  10   5       21.83       17.12      1.56 o
   4  10   5        3.66        4.54      1.64 o
   5  10   5        0.34        0.00      1.28 o
   6  10   5        0.38        0.00      2.77 o
   7  10   5        4.34        2.39      2.79 o
  -7  11   5       55.84       55.57      4.19 o
  -6  11   5       38.26       40.60      3.63 o
  -5  11   5        0.43        0.00      1.23 o
  -4  11   5       47.31       59.59      3.23 o
  -3  11   5      640.15      643.77      8.64 o
  -2  11   5      209.57      193.94      4.24 o
  -1  11   5      199.17      191.71      4.06 o
   0  11   5        0.12        0.00      1.10 o
   1  11   5       65.72       66.37      2.17 o
   2  11   5       29.08       21.69      1.51 o
   3  11   5        8.56        8.00      1.36 o
   4  11   5       50.36       49.34      2.35 o
   5  11   5        1.16        0.00      1.30 o
   6  11   5       75.63       87.58      4.41 o
  -6  12   5        0.25        2.49      1.95 o
  -5  12   5      198.81      202.30      6.88 o
  -4  12   5        0.10        0.00      1.66 o
  -3  12   5      116.20      112.32      4.68 o
  -2  12   5       53.69       50.45      2.53 o
  -1  12   5      532.79      543.53      7.86 o
   0  12   5       42.52       41.01      1.99 o
   1  12   5       44.67       52.91      2.22 o
   2  12   5      137.43      141.32      3.72 o
   3  12   5        0.05        0.00      1.16 o
   4  12   5      119.56      130.31      3.89 o
   5  12   5        0.08        0.00      1.33 o
   6  12   5       88.47       91.77      5.22 o
  -6  13   5      105.21       93.30      7.23 o
  -5  13   5        5.89        2.36      2.22 o
  -4  13   5      271.69      246.25      5.36 o
  -3  13   5        0.05        0.00      1.36 o
  -2  13   5       28.36       23.33      2.12 o
  -1  13   5        1.10        0.15      1.32 o
   0  13   5       84.35       75.74      2.96 o
   1  13   5      299.93      295.55      5.46 o
   2  13   5      625.59      588.91      9.11 o
   3  13   5        7.03        7.38      1.75 o
   4  13   5       19.95       18.87      2.17 o
   5  13   5        1.48        0.00      1.50 o
  -5  14   5        5.39        2.73      2.17 o
  -4  14   5       56.21       62.13      3.15 o
  -3  14   5       61.03       69.94      3.15 o
  -2  14   5        3.46        2.50      1.54 o
  -1  14   5       91.61       93.07      3.76 o
   0  14   5       14.93       16.93      1.88 o
   1  14   5       22.55       15.31      1.63 o
   2  14   5       62.89       61.65      3.10 o
   3  14   5       63.57       74.30      3.82 o
   4  14   5      126.40      154.37      5.31 o
   5  14   5       11.14        8.48      2.24 o
  -5  15   5       14.03        9.67      5.43 o
  -4  15   5       32.45       22.19      2.32 o
  -3  15   5       32.57       32.88      2.51 o
  -2  15   5        0.32        1.74      1.94 o
  -1  15   5       13.23       11.88      1.89 o
   0  15   5        0.45        5.18      1.60 o
   1  15   5       12.66       10.98      1.60 o
   2  15   5       20.93       12.55      2.05 o
   3  15   5        0.01        0.37      1.61 o
   4  15   5        0.92        2.44      1.91 o
  -3  16   5      104.47      125.21      4.20 o
  -2  16   5       35.26       41.71      3.29 o
  -1  16   5       11.07       10.07      1.83 o
   0  16   5        1.04        3.21      1.54 o
   1  16   5        0.58        0.00      1.56 o
   2  16   5        3.22        3.07      1.90 o
   3  16   5       22.48       28.27      3.27 o
  -2  17   5        4.20        4.99      1.74 o
  -1  17   5       62.68       68.80      3.34 o
   0  17   5       18.81       23.03      2.31 o
   1  17   5       86.29      100.14      4.87 o
  -8   0   6      102.29      129.24      7.81 o
  -6   0   6        2.31        3.25      1.97 o
  -4   0   6       49.31       73.51      2.94 o
  -2   0   6    23838.54    24421.81    593.12 o
   0   0   6       37.69       48.85      2.22 o
   2   0   6     2070.41     2181.89     29.99 o
   4   0   6      677.67      721.58     13.21 o
   6   0   6       91.49       96.16      6.62 o
   8   0   6       44.91       52.81      4.89 o
  -9   1   6        0.83        1.71      3.69 o
  -8   1   6      175.02      180.03      6.37 o
  -7   1   6      208.88      219.10      4.54 o
  -6   1   6        8.72       13.77      1.45 o
  -5   1   6      805.10      815.53      9.01 o
  -4   1   6     2099.59     2172.80     17.39 o
  -3   1   6     1265.50     1333.44     14.81 o
  -2   1   6     3087.68     2869.61     29.60 o
  -1   1   6      425.64      417.01      5.25 o
   0   1   6     7324.58     7152.04     98.14 o
   1   1   6     1425.40     1340.36     13.42 o
   2   1   6        2.14        2.11      0.48 o
   3   1   6     2779.83     2971.60     26.47 o
   4   1   6      430.48      430.69      6.57 o
   5   1   6      809.88      803.74     10.65 o
   6   1   6        0.90        0.37      1.31 o
   7   1   6       25.87       20.50      2.90 o
   8   1   6        1.31        2.48      2.02 o
  -9   2   6        6.96       17.33      7.16 o
  -8   2   6       28.69       34.86      3.97 o
  -7   2   6      839.03      877.67     10.69 o
  -6   2   6      115.57      107.44      3.67 o
  -5   2   6      441.19      440.62      5.18 o
  -4   2   6      169.48      192.31      2.77 o
  -3   2   6        3.72        2.89      1.32 o
  -2   2   6     7178.38     7521.64     69.13 o
  -1   2   6    11528.17    11614.72    105.77 o
   0   2   6     1431.68     1404.86     13.92 o
   1   2   6      537.06      550.55      7.00 o
   2   2   6      128.27       93.15      1.81 o
   3   2   6      145.32      159.50      3.01 o
   4   2   6        2.77        3.73      1.20 o
   5   2   6       71.85       66.69      3.81 o
   6   2   6        8.90        6.27      1.65 o
   7   2   6       46.50       39.76      2.78 o
   8   2   6       72.40       85.66      4.02 o
  -9   3   6       51.09       59.48      6.90 o
  -8   3   6      224.32      238.84     17.56 o
  -7   3   6      106.47      107.31      4.01 o
  -6   3   6      118.75      127.64      3.52 o
  -5   3   6       29.22       34.41      1.61 o
  -4   3   6      506.52      530.14      8.93 o
  -3   3   6      185.79      194.62      3.12 o
  -2   3   6     4722.17     4940.84     61.02 o
  -1   3   6       47.10       45.96      1.45 o
   0   3   6      249.85      269.76      3.66 o
   1   3   6      108.00      108.88      2.48 o
   2   3   6     2423.64     2349.52     21.16 o
   3   3   6      519.51      542.01      7.07 o
   4   3   6      645.75      602.42      8.31 o
   5   3   6       15.61       12.91      1.71 o
   6   3   6       48.91       43.02      2.65 o
   7   3   6        0.08        0.00      1.62 o
   8   3   6        2.25        2.13      1.89 o
  -9   4   6       12.48       14.95      5.12 o
  -8   4   6      177.26      174.84      9.81 o
  -7   4   6       78.70       73.60      4.00 o
  -6   4   6      331.73      293.31      5.51 o
  -5   4   6       38.67       32.26      1.58 o
  -4   4   6      956.73      982.79      9.66 o
  -3   4   6      470.54      489.98      5.83 o
  -2   4   6      486.89      477.05      5.43 o
  -1   4   6     1366.50     1581.46     17.38 o
   0   4   6       30.80       36.81      1.50 o
   1   4   6     2274.81     2231.17     20.11 o
   2   4   6      530.43      507.48      6.40 o
   3   4   6      889.49      802.81      8.99 o
   4   4   6      129.50      134.70      3.32 o
   5   4   6      152.12      130.62      3.74 o
   6   4   6      332.20      319.53      6.40 o
   7   4   6        9.36       18.20      2.24 o
   8   4   6       84.50       99.13      5.84 o
  -9   5   6       40.73       44.75      6.83 o
  -8   5   6       12.85        8.09      4.33 o
  -7   5   6       18.65       21.00      2.38 o
  -6   5   6        4.52        3.79      1.17 o
  -5   5   6      215.44      228.22      4.24 o
  -4   5   6      223.95      231.05      3.61 o
  -3   5   6      545.94      505.68      6.77 o
  -2   5   6      306.71      329.84      3.99 o
  -1   5   6        0.23        2.81      1.22 o
   0   5   6        5.80       10.07      0.76 o
   1   5   6        3.12        2.08      0.59 o
   2   5   6       12.51       21.88      1.33 o
   3   5   6       54.00       29.68      1.46 o
   4   5   6       29.60       31.86      1.64 o
   5   5   6      103.42      110.51      3.64 o
   6   5   6      108.64       99.55      4.10 o
   7   5   6        2.48        4.52      1.97 o
   8   5   6       39.33       47.80      4.80 o
  -8   6   6      136.26      139.34     12.34 o
  -7   6   6        1.53        2.08      1.71 o
  -6   6   6       91.05       92.88      2.95 o
  -5   6   6      180.69      176.76      3.75 o
  -4   6   6       94.20       85.70      2.49 o
  -3   6   6        0.02        0.00      0.68 o
  -2   6   6        0.08        1.87      0.53 o
  -1   6   6       73.94       77.57      1.87 o
   0   6   6        4.92       17.84      1.00 o
   1   6   6      296.89      339.97      4.31 o
   2   6   6     1054.39     1020.74      9.30 o
   3   6   6      222.39      217.62      3.64 o
   4   6   6     2895.65     2841.51     24.67 o
   5   6   6       31.93       27.96      2.24 o
   6   6   6        4.01        0.00      1.51 o
   7   6   6        0.49        0.00      1.82 o
  -8   7   6        0.02        3.71      2.15 o
  -7   7   6       21.00       20.30      2.60 o
  -6   7   6       29.63       27.16      1.93 o
  -5   7   6       71.77       67.02      2.51 o
  -4   7   6      384.73      357.26      5.91 o
  -3   7   6      130.69      170.83      3.07 o
  -2   7   6      868.89      821.91      8.35 o
  -1   7   6     1251.86     1203.07     10.49 o
   0   7   6      652.04      607.63      6.14 o
   1   7   6      373.78      372.93      4.76 o
   2   7   6      516.39      550.06      5.96 o
   3   7   6      331.23      311.46      5.00 o
   4   7   6      636.91      623.35      8.70 o
   5   7   6       62.03       83.65      3.41 o
   6   7   6      204.85      212.12      5.40 o
   7   7   6       70.05       70.34      4.86 o
  -8   8   6       44.18       46.63      3.58 o
  -7   8   6       25.40       23.58      4.30 o
  -6   8   6        3.24        2.88      1.64 o
  -5   8   6       15.18       15.35      1.60 o
  -4   8   6       21.23       22.91      1.75 o
  -3   8   6       19.39       22.40      1.54 o
  -2   8   6       67.24       74.26      2.28 o
  -1   8   6      137.56      126.23      2.35 o
   0   8   6      847.06      944.67      8.85 o
   1   8   6      157.71      149.60      2.68 o
   2   8   6      193.80      180.14      3.10 o
   3   8   6      648.34      631.68      7.58 o
   4   8   6     2183.44     2244.48     22.11 o
   5   8   6      112.34      124.43      4.38 o
   6   8   6       77.13       75.54      3.54 o
   7   8   6      180.21      183.78      6.06 o
  -8   9   6       35.36       43.79      3.98 o
  -7   9   6       35.63       25.29      2.77 o
  -6   9   6      211.85      215.23      6.07 o
  -5   9   6       16.77       15.98      1.80 o
  -4   9   6        8.12        5.89      1.48 o
  -3   9   6      113.09      116.11      3.10 o
  -2   9   6        0.05        0.15      0.87 o
  -1   9   6      202.00      205.70      3.51 o
   0   9   6      361.11      365.97      4.64 o
   1   9   6      338.80      348.96      4.56 o
   2   9   6      326.96      324.14      4.52 o
   3   9   6      455.50      480.00      6.48 o
   4   9   6      333.30      322.49      5.34 o
   5   9   6       75.44       79.42      3.36 o
   6   9   6       97.78      100.86      5.41 o
   7   9   6       14.72       14.23      3.23 o
  -7  10   6       36.05       31.42      3.20 o
  -6  10   6       95.85       96.71      4.38 o
  -5  10   6       68.38       62.51      2.76 o
  -4  10   6        3.84        7.87      1.52 o
  -3  10   6       80.62       87.06      2.89 o
  -2  10   6      117.61      118.25      3.19 o
  -1  10   6      809.57      804.19      8.80 o
   0  10   6     1418.58     1440.82     13.75 o
   1  10   6      175.80      174.17      3.22 o
   2  10   6     1645.25     1621.15     14.53 o
   3  10   6       31.66       37.69      2.03 o
   4  10   6        2.94        0.00      1.08 o
   5  10   6        0.18        0.00      1.15 o
   6  10   6       40.84       45.47      5.66 o
  -7  11   6        4.06        6.18      2.39 o
  -6  11   6        0.19        0.00      1.65 o
  -5  11   6       50.90       47.65      2.95 o
  -4  11   6      362.88      351.43      6.17 o
  -3  11   6       48.04       50.97      2.48 o
  -2  11   6      174.32      168.55      4.04 o
  -1  11   6      260.43      263.12      5.24 o
   0  11   6     1116.99     1110.06     11.44 o
   1  11   6      405.44      393.34      5.62 o
   2  11   6        0.07        0.00      1.12 o
   3  11   6      133.44      122.85      3.28 o
   4  11   6       58.29       59.00      2.60 o
   5  11   6       24.86       27.09      2.32 o
   6  11   6        6.83        7.99      2.44 o
  -6  12   6       11.99        8.73      2.32 o
  -5  12   6       13.17       13.01      1.91 o
  -4  12   6      314.43      296.54      5.76 o
  -3  12   6        0.48        2.41      1.43 o
  -2  12   6     1219.61     1201.84     13.65 o
  -1  12   6      378.68      361.57      6.39 o
   0  12   6      150.21      152.57      3.50 o
   1  12   6       42.33       46.84      2.15 o
   2  12   6       53.19       43.27      2.51 o
   3  12   6       51.10       53.60      3.71 o
   4  12   6        0.35        1.68      1.34 o
   5  12   6        0.11        1.53      1.55 o
  -6  13   6       10.33        7.12      2.73 o
  -5  13   6      183.79      200.13      5.49 o
  -4  13   6       92.83      100.75      4.57 o
  -3  13   6      225.14      222.12      5.01 o
  -2  13   6      641.05      644.26      9.08 o
  -1  13   6       85.52       89.23      3.22 o
   0  13   6       93.10       84.35      3.10 o
   1  13   6      332.70      329.52      5.43 o
   2  13   6        1.08        4.34      1.62 o
   3  13   6       31.73       31.13      2.50 o
   4  13   6       93.95       92.49      4.16 o
   5  13   6       10.02       10.98      2.12 o
  -5  14   6       12.51       16.44      2.64 o
  -4  14   6        4.10        4.49      1.62 o
  -3  14   6       27.56       35.78      3.52 o
  -2  14   6       86.06       92.15      3.45 o
  -1  14   6        4.00        3.07      1.44 o
   0  14   6      101.68      107.37      3.54 o
   1  14   6        6.96        8.94      1.50 o
   2  14   6       11.77        9.90      1.91 o
   3  14   6        4.15        8.40      1.91 o
   4  14   6       66.08       55.37      3.89 o
  -4  15   6       20.31       23.05      2.29 o
  -3  15   6       66.82       63.48      3.13 o
  -2  15   6      195.91      205.18      5.00 o
  -1  15   6      135.49      146.74      4.25 o
   0  15   6       13.53       12.19      1.86 o
   1  15   6       10.51        8.51      1.98 o
   2  15   6       21.45       22.52      2.39 o
   3  15   6        7.26       13.47      2.37 o
  -3  16   6        8.23        7.29      1.88 o
  -2  16   6       32.01       35.99      2.65 o
  -1  16   6       25.61       26.39      2.35 o
   0  16   6       72.49       80.68      4.99 o
   1  16   6       86.77       93.46      5.19 o
   2  16   6        0.16        0.00      1.70 o
  -1  17   6        0.63        0.57      1.59 o
   0  17   6        5.08        5.48      1.88 o
   1  17   6        3.91        0.00      2.14 o
  -9   0   7       90.05      114.74     11.58 o
  -7   0   7      300.65      266.25      8.02 o
  -5   0   7       25.84       18.83      1.81 o
  -3   0   7      764.74      748.78     17.62 o
  -1   0   7     1785.71     1716.09     29.00 o
   1   0   7      396.82      311.82      5.93 o
   3   0   7        7.36       10.37      1.70 o
   5   0   7      288.09      275.76      9.35 o
   7   0   7      283.40      243.42      8.28 o
  -9   1   7        4.38        7.91      6.70 o
  -8   1   7        3.51        4.63      2.75 o
  -7   1   7        4.93        4.55      1.44 o
  -6   1   7       13.83       16.47      1.52 o
  -5   1   7      376.19      378.48      4.70 o
  -4   1   7       97.52      107.28      2.27 o
  -3   1   7      243.90      200.05      3.18 o
  -2   1   7      789.66      804.78      8.69 o
  -1   1   7     1290.34     1199.13     22.17 o
   0   1   7       47.69       45.49      1.72 o
   1   1   7     1941.12     2005.59     19.62 o
   2   1   7       34.48       20.72      0.97 o
   3   1   7       41.71       42.47      1.58 o
   4   1   7      555.74      625.33      8.57 o
   5   1   7       11.10       11.05      1.59 o
   6   1   7      548.31      475.61      8.07 o
   7   1   7       99.07       95.42      3.87 o
   8   1   7       24.90       16.35      2.47 o
  -9   2   7       78.30       66.48      8.80 o
  -8   2   7        8.32       11.18      3.98 o
  -7   2   7      177.20      198.38      5.83 o
  -6   2   7        1.93        0.62      0.95 o
  -5   2   7       35.13       44.75      1.63 o
  -4   2   7      452.88      446.64      4.87 o
  -3   2   7       33.31       30.60      1.22 o
  -2   2   7     1199.96     1172.31     12.04 o
  -1   2   7      140.49      136.59      2.27 o
   0   2   7      812.23      884.80      9.40 o
   1   2   7     1060.86     1038.53     12.10 o
   2   2   7        1.75        1.41      0.59 o
   3   2   7      352.45      378.91      5.14 o
   4   2   7      501.70      513.18      7.52 o
   5   2   7      241.83      229.58      4.97 o
   6   2   7      189.54      172.94      4.66 o
   7   2   7        8.51        6.56      1.85 o
   8   2   7        0.34        1.07      1.83 o
  -9   3   7        9.28       17.65      5.05 o
  -8   3   7        0.02        0.00      3.45 o
  -7   3   7      187.63      191.09      5.13 o
  -6   3   7      348.42      334.04      5.34 o
  -5   3   7      567.10      536.64      6.95 o
  -4   3   7      119.87      126.60      2.77 o
  -3   3   7       17.92       21.38      1.13 o
  -2   3   7      450.43      505.14      5.59 o
  -1   3   7       59.50       44.89      1.57 o
   0   3   7      870.35      904.08      9.66 o
   1   3   7     2266.56     2169.97     19.59 o
   2   3   7       18.99       28.11      1.16 o
   3   3   7      410.44      441.12      5.84 o
   4   3   7        1.49        2.91      1.18 o
   5   3   7      312.01      291.61      5.73 o
   6   3   7      263.25      256.73      5.72 o
   7   3   7      110.56      108.28      4.77 o
   8   3   7       15.82       12.80      3.16 o
  -9   4   7        0.11        0.08      3.75 o
  -8   4   7       15.95       11.78      3.26 o
  -7   4   7       46.55       47.90      2.89 o
  -6   4   7      132.87      136.19      3.70 o
  -5   4   7      807.89      838.10     10.56 o
  -4   4   7      281.50      297.43      4.60 o
  -3   4   7       56.88       70.99      2.87 o
  -2   4   7      776.75      768.42      8.18 o
  -1   4   7        7.11       11.79      0.89 o
   0   4   7        0.45        0.41      0.55 o
   1   4   7      840.80      934.14      9.50 o
   2   4   7       74.42       70.70      2.09 o
   3   4   7      197.00      160.68      3.26 o
   4   4   7       93.19       76.74      2.82 o
   5   4   7        2.24        3.19      1.92 o
   6   4   7      145.16      150.89      4.43 o
   7   4   7       11.96        9.52      2.08 o
   8   4   7        0.01        1.45      2.70 o
  -8   5   7       67.54       67.81      4.34 o
  -7   5   7        8.86       12.36      2.11 o
  -6   5   7      360.75      364.25      5.83 o
  -5   5   7       80.06       87.41      2.64 o
  -4   5   7        2.92        0.13      0.82 o
  -3   5   7      213.70      202.63      3.60 o
  -2   5   7       85.87       89.82      2.37 o
  -1   5   7     1718.48     1810.50     15.53 o
   0   5   7     1339.47     1548.18     13.55 o
   1   5   7     1832.30     1956.59     16.86 o
   2   5   7      699.76      764.10      8.33 o
   3   5   7       34.63       47.66      1.74 o
   4   5   7        6.50        8.61      1.35 o
   5   5   7        2.15        6.57      3.80 o
   6   5   7       79.20       85.67      3.67 o
   7   5   7       15.08       23.23      2.74 o
  -8   6   7        5.38        3.53      2.43 o
  -7   6   7      100.64       96.78      4.13 o
  -6   6   7       17.13       13.28      1.67 o
  -5   6   7      199.17      195.55      4.00 o
  -4   6   7      265.67      282.70      5.09 o
  -3   6   7     1022.44     1065.00     11.27 o
  -2   6   7      122.84       74.68      2.16 o
  -1   6   7      400.90      439.61      5.10 o
   0   6   7      238.37      314.01      4.03 o
   1   6   7      111.85       70.40      1.85 o
   2   6   7      123.72      117.48      2.32 o
   3   6   7       20.03       18.47      1.31 o
   4   6   7      482.68      504.52      7.21 o
   5   6   7       15.02       14.47      1.93 o
   6   6   7        8.22       13.45      2.09 o
   7   6   7       44.13       50.96      5.09 o
  -8   7   7       14.50       17.16      4.11 o
  -7   7   7      160.94      162.73      5.33 o
  -6   7   7      229.92      232.72      4.72 o
  -5   7   7      375.33      345.81      5.69 o
  -4   7   7       44.29       38.84      2.14 o
  -3   7   7        1.95        0.15      0.80 o
  -2   7   7       29.39       38.76      1.77 o
  -1   7   7      635.55      645.84      6.41 o
   0   7   7      326.50      358.36      4.27 o
   1   7   7      362.92      372.93      4.81 o
   2   7   7      269.42      276.06      3.85 o
   3   7   7      893.75      821.39      9.01 o
   4   7   7      556.95      576.13      8.72 o
   5   7   7      241.50      246.31      5.59 o
   6   7   7      129.53      117.60      4.19 o
   7   7   7       80.29      105.77      4.89 o
  -8   8   7      169.78      166.60      5.89 o
  -7   8   7      157.12      154.94      5.79 o
  -6   8   7       69.88       72.81      3.60 o
  -5   8   7      475.83      492.29      7.79 o
  -4   8   7      923.66      900.88     10.60 o
  -3   8   7       14.05       12.85      1.35 o
  -2   8   7       98.60       92.16      2.57 o
  -1   8   7      163.54      161.78      2.97 o
   0   8   7       62.31       74.84      1.92 o
   1   8   7       31.27       37.17      1.51 o
   2   8   7       81.71       73.26      2.29 o
   3   8   7       58.38       68.34      2.40 o
   4   8   7      202.59      213.35      4.67 o
   5   8   7      278.35      287.30      6.95 o
   6   8   7       38.06       44.79      3.00 o
   7   8   7       31.28       37.64      3.50 o
  -8   9   7       10.62       14.44      2.94 o
  -7   9   7      164.66      172.22      6.28 o
  -6   9   7      116.63      128.03      4.12 o
  -5   9   7      475.69      469.12      7.76 o
  -4   9   7      278.13      299.93      5.37 o
  -3   9   7      125.85      136.69      3.39 o
  -2   9   7       68.29       61.49      2.70 o
  -1   9   7      950.74      943.42      9.73 o
   0   9   7     1029.30     1074.60     10.74 o
   1   9   7      163.43      178.55      3.15 o
   2   9   7       98.28       99.67      2.73 o
   3   9   7        4.65        3.69      1.21 o
   4   9   7      116.90      118.17      3.30 o
   5   9   7        4.89        4.18      1.98 o
   6   9   7       12.28       13.24      2.64 o
  -7  10   7        6.59        4.99      2.17 o
  -6  10   7       23.85       19.94      2.63 o
  -5  10   7       20.34       18.21      2.05 o
  -4  10   7       68.26       59.68      2.64 o
  -3  10   7      999.87      916.50     10.95 o
  -2  10   7       83.53       76.69      2.95 o
  -1  10   7       70.78       69.73      2.55 o
   0  10   7      147.06      136.34      3.05 o
   1  10   7      207.99      205.99      4.48 o
   2  10   7       67.62       73.62      2.73 o
   3  10   7       51.50       45.87      2.21 o
   4  10   7       69.76       77.78      3.03 o
   5  10   7       92.96      103.73      4.25 o
   6  10   7       11.75        6.70      2.61 o
  -7  11   7       13.00        9.13      2.73 o
  -6  11   7        4.97        8.60      3.65 o
  -5  11   7       36.05       33.95      2.36 o
  -4  11   7      572.35      576.98      8.38 o
  -3  11   7       22.97       16.58      1.82 o
  -2  11   7        9.26       11.31      1.70 o
  -1  11   7     1775.74     1746.48     17.79 o
   0  11   7      595.12      581.35      7.30 o
   1  11   7        3.09        2.45      1.12 o
   2  11   7       22.69       24.40      2.02 o
   3  11   7       24.09       20.77      1.91 o
   4  11   7        3.35        4.95      1.42 o
   5  11   7        3.87        6.17      1.88 o
   6  11   7        5.07        3.93      2.67 o
  -6  12   7        8.89        7.54      2.33 o
  -5  12   7       66.90       73.09      3.20 o
  -4  12   7      184.69      182.88      4.56 o
  -3  12   7      303.20      302.84      5.79 o
  -2  12   7      231.50      239.69      5.05 o
  -1  12   7       35.18       35.00      2.24 o
   0  12   7      123.13      129.50      3.32 o
   1  12   7      209.93      226.64      4.33 o
   2  12   7       60.97       75.57      3.18 o
   3  12   7        5.29        4.40      1.61 o
   4  12   7       35.62       40.94      2.74 o
   5  12   7        2.17        0.37      1.69 o
  -6  13   7       18.88       12.31      4.09 o
  -5  13   7        2.59        5.94      1.67 o
  -4  13   7       37.98       38.29      2.82 o
  -3  13   7       97.77      105.45      4.41 o
  -2  13   7      120.14      119.99      3.76 o
  -1  13   7       39.59       42.88      2.50 o
   0  13   7        3.70        2.26      1.84 o
   1  13   7      262.08      288.00      5.09 o
   2  13   7       13.20        6.66      2.04 o
   3  13   7      131.42      119.22      4.46 o
   4  13   7       43.77       40.92      3.24 o
   5  13   7        4.01        3.85      2.06 o
  -5  14   7       31.79       35.68      2.98 o
  -4  14   7       16.80       14.38      2.06 o
  -3  14   7      175.36      178.36      4.67 o
  -2  14   7       34.41       35.52      2.48 o
  -1  14   7       82.86       81.51      3.27 o
   0  14   7        1.66        2.38      1.45 o
   1  14   7        5.12        3.82      1.65 o
   2  14   7        7.06        5.04      1.77 o
   3  14   7      353.71      409.18      7.90 o
   4  14   7       93.27       97.42      4.52 o
  -4  15   7       32.13       32.58      2.74 o
  -3  15   7       12.79       11.59      1.95 o
  -2  15   7       10.31       14.01      1.93 o
  -1  15   7        0.98        1.71      1.49 o
   0  15   7       31.45       27.69      2.35 o
   1  15   7       30.20       32.30      2.97 o
   2  15   7       13.71       10.65      2.07 o
   3  15   7        6.01        5.69      2.17 o
  -3  16   7        0.14        0.00      1.94 o
  -2  16   7       14.99       14.90      2.05 o
  -1  16   7      168.69      160.77      4.59 o
   0  16   7        1.09        1.02      1.44 o
   1  16   7        1.86        0.91      1.88 o
   2  16   7       22.61       27.56      3.41 o
  -8   0   8      472.78      508.46     20.88 o
  -6   0   8     1420.35     1361.51     18.86 o
  -4   0   8     1236.87     1241.46     16.28 o
  -2   0   8       81.87       90.30      2.74 o
   0   0   8      272.14      198.45     16.65 o
   2   0   8     1040.70     1216.67     15.57 o
   4   0   8      250.32      256.16      7.05 o
   6   0   8      211.80      204.32      7.28 o
   8   0   8       32.32       28.16      6.90 o
  -9   1   8      322.81      373.01     19.56 o
  -8   1   8        0.75        0.00      3.09 o
  -7   1   8      100.89      101.52      3.12 o
  -6   1   8        1.10        0.40      1.23 o
  -5   1   8       22.12       24.02      1.40 o
  -4   1   8      374.92      409.81      5.55 o
  -3   1   8     3406.26     3427.92     27.95 o
  -2   1   8      649.45      575.32      5.80 o
  -1   1   8      182.95      183.48      2.90 o
   0   1   8      202.97      189.76      3.68 o
   1   1   8        2.00        3.86      0.70 o
   2   1   8     1290.77     1248.73     11.31 o
   3   1   8     1789.92     1722.92     18.10 o
   4   1   8      516.10      547.00      7.96 o
   5   1   8      169.32      142.72      3.97 o
   6   1   8        7.43        9.47      1.83 o
   7   1   8       33.61       34.03      2.72 o
   8   1   8        0.00        0.00      2.00 o
  -9   2   8       89.80       87.96      7.76 o
  -8   2   8      323.41      343.92     12.95 o
  -7   2   8        1.05        1.59      1.24 o
  -6   2   8       28.68       30.35      1.98 o
  -5   2   8     1123.40     1135.94     12.07 o
  -4   2   8      150.68      170.51      3.03 o
  -3   2   8     2209.98     2415.89     20.25 o
  -2   2   8     3318.76     3452.92     49.55 o
  -1   2   8      352.63      348.88      4.51 o
   0   2   8       58.51       66.88      1.78 o
   1   2   8     3518.36     3535.58     41.74 o
   2   2   8     3181.02     3439.18     28.15 o
   3   2   8       21.12       16.11      1.30 o
   4   2   8        7.90        5.73      1.32 o
   5   2   8      296.38      286.99      5.75 o
   6   2   8       10.23       14.22      2.02 o
   7   2   8       55.09       62.40      3.33 o
   8   2   8       82.31       77.82      5.51 o
  -9   3   8       53.91       52.69      6.81 o
  -8   3   8       19.70       21.93      4.17 o
  -7   3   8       23.31       28.10      2.18 o
  -6   3   8        0.36        0.80      1.15 o
  -5   3   8       91.01       86.07      2.55 o
  -4   3   8     1511.01     1512.69     13.86 o
  -3   3   8     2014.24     1915.57     16.57 o
  -2   3   8       14.81       10.67      2.84 o
  -1   3   8      804.57      773.41      8.62 o
   0   3   8        0.19        0.09      0.53 o
   1   3   8       34.38       42.13      2.05 o
   2   3   8       86.71      108.58      2.13 o
   3   3   8      240.61      232.12      5.31 o
   4   3   8     1001.23      952.91     12.89 o
   5   3   8       80.00       63.27      3.30 o
   6   3   8      114.80      113.62      4.04 o
   7   3   8       28.84       25.41      2.57 o
  -9   4   8       82.06       90.58      8.29 o
  -8   4   8        8.15        5.59      2.28 o
  -7   4   8       45.67       45.84      3.26 o
  -6   4   8      171.13      176.07      4.91 o
  -5   4   8        2.42        5.59      1.24 o
  -4   4   8      194.71      178.56      3.52 o
  -3   4   8     1398.62     1414.53     13.87 o
  -2   4   8     5828.48     6089.47     47.89 o
  -1   4   8      405.96      366.11      4.33 o
   0   4   8     5496.37     5740.84     45.48 o
   1   4   8      221.36      225.19      3.21 o
   2   4   8     1493.83     1451.35     14.05 o
   3   4   8       10.93        9.27      1.10 o
   4   4   8      147.00      139.64      3.79 o
   5   4   8        9.13       12.04      2.19 o
   6   4   8      113.91      112.63      4.26 o
   7   4   8      131.06      133.30      5.00 o
  -8   5   8        1.08        0.00      2.22 o
  -7   5   8      102.38       95.51      4.60 o
  -6   5   8       72.04       78.38      2.77 o
  -5   5   8       94.74       99.41      4.24 o
  -4   5   8       62.26       57.47      2.15 o
  -3   5   8     2070.94     2120.36     19.79 o
  -2   5   8      335.29      338.52      4.21 o
  -1   5   8      250.10      228.43      3.29 o
   0   5   8      226.57      229.06      3.38 o
   1   5   8      441.02      439.69      5.16 o
   2   5   8       51.21       41.28      1.43 o
   3   5   8      103.35      121.72      2.72 o
   4   5   8       65.04       62.98      2.84 o
   5   5   8      230.24      202.92      4.96 o
   6   5   8        2.76        2.18      1.57 o
   7   5   8      150.67      188.07      5.46 o
  -8   6   8       32.03       42.07      4.53 o
  -7   6   8       33.27       35.30      2.87 o
  -6   6   8      140.69      140.30      3.65 o
  -5   6   8       99.95      100.28      3.47 o
  -4   6   8      482.77      494.10      6.75 o
  -3   6   8       23.07       17.23      1.38 o
  -2   6   8      170.49      181.60      2.92 o
  -1   6   8      124.97      124.73      2.46 o
   0   6   8      829.96      766.77      7.29 o
   1   6   8        5.70        7.82      0.90 o
   2   6   8      959.09      944.90      8.91 o
   3   6   8      513.33      516.40      7.65 o
   4   6   8     1615.29     1529.94     17.50 o
   5   6   8       60.64       47.72      2.80 o
   6   6   8      269.87      273.02      6.28 o
   7   6   8        1.29        3.87      1.98 o
  -8   7   8        6.25        6.89      3.20 o
  -7   7   8      363.41      347.90      8.54 o
  -6   7   8       70.76       70.49      3.07 o
  -5   7   8      164.09      158.40      4.10 o
  -4   7   8      363.13      364.83      5.71 o
  -3   7   8      139.09      134.64      3.16 o
  -2   7   8      137.08      152.76      3.23 o
  -1   7   8      170.94      189.30      3.17 o
   0   7   8        0.42        0.00      0.62 o
   1   7   8        2.83        1.30      0.81 o
   2   7   8      147.22      141.32      2.97 o
   3   7   8       56.72       75.22      2.42 o
   4   7   8      368.89      376.08      6.79 o
   5   7   8     1210.25     1207.80     15.28 o
   6   7   8      204.60      215.61      5.62 o
   7   7   8        0.65        0.91      1.97 o
  -8   8   8        1.47        4.02      2.87 o
  -7   8   8        7.27       11.31      2.41 o
  -6   8   8        0.21        2.45      1.35 o
  -5   8   8       35.28       37.02      2.34 o
  -4   8   8      615.67      610.29      8.17 o
  -3   8   8        0.02        0.76      0.88 o
  -2   8   8      132.75      139.15      3.20 o
  -1   8   8      553.62      597.58      6.84 o
   0   8   8       23.19       36.55      1.60 o
   1   8   8      273.22      279.77      3.93 o
   2   8   8        1.74        2.36      1.13 o
   3   8   8       67.36       63.57      2.53 o
   4   8   8      689.33      664.35      8.34 o
   5   8   8        2.36        6.76      1.74 o
   6   8   8       24.83       23.33      2.79 o
   7   8   8      275.62      269.73      9.59 o
  -7   9   8       18.74       13.87      2.60 o
  -6   9   8       39.85       44.34      2.78 o
  -5   9   8        2.60        5.57      1.51 o
  -4   9   8      562.92      562.85      7.94 o
  -3   9   8      308.60      326.90      5.49 o
  -2   9   8        2.53        2.54      1.08 o
  -1   9   8       51.31       60.10      2.30 o
   0   9   8       45.65       54.71      2.15 o
   1   9   8      179.78      190.98      3.51 o
   2   9   8      208.59      227.11      4.46 o
   3   9   8      132.12      116.75      3.15 o
   4   9   8      146.16      140.61      3.61 o
   5   9   8      300.39      318.39      7.16 o
   6   9   8       40.19       28.22      2.74 o
  -7  10   8        6.99        3.38      2.16 o
  -6  10   8      147.32      144.82      4.21 o
  -5  10   8       21.09       24.23      2.09 o
  -4  10   8       15.31       15.90      1.78 o
  -3  10   8      868.24      854.87     10.54 o
  -2  10   8      167.16      169.20      3.91 o
  -1  10   8      111.37      107.97      3.12 o
   0  10   8      294.11      287.30      4.59 o
   1  10   8      518.30      498.94      6.46 o
   2  10   8      686.87      677.60      9.59 o
   3  10   8       84.73       98.47      3.18 o
   4  10   8       24.35       24.60      2.24 o
   5  10   8       25.64       34.86      3.04 o
   6  10   8      140.29      158.85      5.78 o
  -7  11   8        1.62        0.00      2.64 o
  -6  11   8        6.24        7.51      1.98 o
  -5  11   8        1.19        0.10      1.36 o
  -4  11   8        0.09        0.00      1.32 o
  -3  11   8      252.18      247.75      5.09 o
  -2  11   8      123.64      124.03      3.80 o
  -1  11   8      140.30      144.38      3.82 o
   0  11   8      181.07      183.74      3.80 o
   1  11   8        0.85        0.00      1.07 o
   2  11   8       17.30       13.91      1.94 o
   3  11   8        1.62        2.86      1.42 o
   4  11   8       77.54       81.89      3.47 o
   5  11   8       46.02       37.83      3.49 o
  -6  12   8       11.32       16.59      2.91 o
  -5  12   8        6.79        5.76      1.88 o
  -4  12   8      239.41      252.69      5.41 o
  -3  12   8      338.43      346.79      6.30 o
  -2  12   8      154.11      147.20      4.02 o
  -1  12   8        0.68        1.32      1.33 o
   0  12   8     1180.38     1195.42     13.55 o
   1  12   8       59.09       55.04      2.37 o
   2  12   8       85.48       83.66      3.42 o
   3  12   8       14.09        9.28      1.83 o
   4  12   8        2.24        0.40      1.54 o
   5  12   8        0.75        2.49      2.48 o
  -6  13   8        2.82        0.00      4.87 o
  -5  13   8        3.10        4.64      1.71 o
  -4  13   8       31.73       37.68      2.57 o
  -3  13   8        5.92        4.68      1.60 o
  -2  13   8      481.72      475.02      9.28 o
  -1  13   8      271.17      286.61      6.28 o
   0  13   8        0.96        0.04      1.45 o
   1  13   8        5.66        4.63      1.67 o
   2  13   8      107.16      122.99      4.10 o
   3  13   8        2.23        3.07      1.69 o
   4  13   8       17.99       21.85      2.45 o
  -5  14   8       60.04       73.65      4.00 o
  -4  14   8        1.86        4.12      1.59 o
  -3  14   8       22.43       21.61      2.15 o
  -2  14   8       36.50       41.76      2.65 o
  -1  14   8       32.74       35.65      2.49 o
   0  14   8        0.57        0.00      1.27 o
   1  14   8       42.24       38.45      3.04 o
   2  14   8       51.01       47.85      3.57 o
   3  14   8       53.71       56.81      3.59 o
   4  14   8       23.04       26.58      2.95 o
  -4  15   8        4.77        4.06      2.11 o
  -3  15   8       53.23       63.17      3.22 o
  -2  15   8        7.93        7.65      1.74 o
  -1  15   8       92.50      102.07      3.76 o
   0  15   8        7.61        7.61      1.68 o
   1  15   8        9.88       14.84      2.39 o
   2  15   8       75.72       78.75      4.13 o
   3  15   8       56.85       56.53      3.41 o
  -3  16   8       15.15       18.62      3.17 o
  -2  16   8       29.25       30.55      2.62 o
  -1  16   8       10.25       10.30      1.97 o
   0  16   8       15.07       18.93      2.15 o
   1  16   8        4.73        2.83      2.06 o
  -7   0   9        2.76        2.60      2.27 o
  -5   0   9      300.26      289.19      6.23 o
  -3   0   9     4539.16     4567.17     53.12 o
  -1   0   9      257.09      213.22      4.44 o
   1   0   9      307.14      280.36     12.37 o
   3   0   9     2610.27     2483.22     35.39 o
   5   0   9      531.00      511.41     11.53 o
   7   0   9        3.17        6.28      2.69 o
  -8   1   9        6.03        4.51      2.28 o
  -7   1   9        3.30        1.98      1.31 o
  -6   1   9       25.77       25.70      1.90 o
  -5   1   9        0.04        1.18      0.85 o
  -4   1   9      740.97      749.79      8.39 o
  -3   1   9      358.74      385.18      4.62 o
  -2   1   9      888.96      915.79      8.60 o
  -1   1   9        5.72        8.28      1.42 o
   0   1   9      394.09      371.68      6.04 o
   1   1   9       23.45       28.13      1.18 o
   2   1   9      301.59      298.91      4.19 o
   3   1   9       85.55      100.42      2.92 o
   4   1   9     1222.61     1202.93     14.20 o
   5   1   9        8.02        4.25      1.43 o
   6   1   9      313.81      277.89      6.13 o
   7   1   9       14.54       18.99      2.32 o
  -9   2   9       10.56        6.76      6.05 o
  -8   2   9        0.77        1.54      2.11 o
  -7   2   9      113.34       98.68      3.39 o
  -6   2   9        0.39        0.58      1.03 o
  -5   2   9       39.75       40.55      1.89 o
  -4   2   9      269.37      290.12      4.18 o
  -3   2   9     1212.56     1193.47     13.60 o
  -2   2   9       73.01       60.15      1.62 o
  -1   2   9      493.53      546.56      5.61 o
   0   2   9      177.96      184.77      3.14 o
   1   2   9        4.06       13.25      1.00 o
   2   2   9      838.09      960.71      9.26 o
   3   2   9      371.36      412.22      6.37 o
   4   2   9      269.51      278.89      5.32 o
   5   2   9      146.14      123.34      3.80 o
   6   2   9      154.18      152.83      4.53 o
   7   2   9        7.58        5.54      1.74 o
  -9   3   9        3.91        4.66      4.36 o
  -8   3   9        0.32        0.00      1.83 o
  -7   3   9       35.42       35.80      2.40 o
  -6   3   9        0.13        0.30      1.13 o
  -5   3   9      218.35      205.02      3.99 o
  -4   3   9     2116.43     2084.54     19.63 o
  -3   3   9      299.34      335.05      4.80 o
  -2   3   9      150.28      135.62      3.57 o
  -1   3   9      712.34      887.04      7.85 o
   0   3   9      315.61      335.65      4.04 o
   1   3   9       88.82      102.28      3.73 o
   2   3   9        0.53        5.54      0.96 o
   3   3   9      332.64      312.31      4.85 o
   4   3   9       22.60       22.40      2.17 o
   5   3   9        8.41        7.27      1.77 o
   6   3   9       44.96       60.42      3.16 o
   7   3   9       76.13       74.83      3.68 o
  -8   4   9       17.51       16.79      2.85 o
  -7   4   9       91.77       95.57      6.06 o
  -6   4   9        4.15        0.00      1.46 o
  -5   4   9       92.20       94.09      3.05 o
  -4   4   9        0.81        0.06      0.92 o
  -3   4   9     1263.75     1203.36     12.29 o
  -2   4   9      237.39      281.85      3.77 o
  -1   4   9       23.76       24.14      1.59 o
   0   4   9      151.62      183.94      2.85 o
   1   4   9      800.45      898.01      8.77 o
   2   4   9       27.24       22.11      1.11 o
   3   4   9        0.05        0.86      0.86 o
   4   4   9      124.65      113.06      4.04 o
   5   4   9      320.16      303.01      6.15 o
   6   4   9       13.31        9.64      1.97 o
   7   4   9        5.04        9.80      2.19 o
  -8   5   9        9.44       12.14      3.06 o
  -7   5   9       26.83       21.92      2.15 o
  -6   5   9      203.49      201.35      4.94 o
  -5   5   9        0.37        0.00      0.92 o
  -4   5   9      272.24      266.77      4.56 o
  -3   5   9      169.97      197.57      3.71 o
  -2   5   9        7.14        8.66      1.75 o
  -1   5   9      605.54      567.76      6.20 o
   0   5   9     1175.79     1085.60      9.57 o
   1   5   9      740.26      803.92      8.19 o
   2   5   9        0.68        1.04      0.79 o
   3   5   9      683.60      686.16      7.78 o
   4   5   9      650.73      633.33      9.23 o
   5   5   9       63.30       63.89      3.07 o
   6   5   9      129.65      121.07      4.30 o
   7   5   9        0.26        0.28      1.81 o
  -8   6   9       60.58       66.07      6.77 o
  -7   6   9        1.33        0.00      1.49 o
  -6   6   9      222.79      223.45      5.07 o
  -5   6   9        1.21        7.41      3.13 o
  -4   6   9       39.94       37.94      1.92 o
  -3   6   9      343.41      337.13      5.15 o
  -2   6   9        0.78        2.54      0.86 o
  -1   6   9     1001.55     1015.35      9.87 o
   0   6   9       47.18       56.56      1.61 o
   1   6   9       82.38       77.07      2.03 o
   2   6   9      412.12      409.90      5.38 o
   3   6   9       80.10       64.56      3.06 o
   4   6   9       11.56        9.18      1.75 o
   5   6   9        4.10        0.46      1.97 o
   6   6   9      108.16      106.14      4.14 o
   7   6   9       32.88       48.10      3.98 o
  -8   7   9      203.52      212.72      7.50 o
  -7   7   9      165.46      165.84      5.06 o
  -6   7   9       94.45       98.22      3.61 o
  -5   7   9      251.57      257.88      4.95 o
  -4   7   9        4.59        5.05      1.23 o
  -3   7   9       19.84       24.58      1.63 o
  -2   7   9       40.77       37.37      1.82 o
  -1   7   9      289.57      252.74      3.86 o
   0   7   9      236.09      250.78      3.82 o
   1   7   9      437.68      449.21      5.21 o
   2   7   9        0.78        0.49      0.85 o
   3   7   9        6.20        5.15      1.40 o
   4   7   9      218.49      208.31      4.98 o
   5   7   9        0.21        1.09      1.70 o
   6   7   9        0.02        3.99      2.02 o
   7   7   9       96.21      124.58      5.78 o
  -8   8   9        4.70        0.94      2.63 o
  -7   8   9       19.28       21.09      3.35 o
  -6   8   9      316.17      326.27      6.04 o
  -5   8   9      334.97      329.66      5.86 o
  -4   8   9       56.21       52.10      2.43 o
  -3   8   9       33.33       32.20      1.91 o
  -2   8   9      145.23      146.47      3.36 o
  -1   8   9       58.85       60.08      2.66 o
   0   8   9      321.65      314.23      4.54 o
   1   8   9       91.48       98.98      2.49 o
   2   8   9      104.98       97.90      2.92 o
   3   8   9       77.39       77.37      2.67 o
   4   8   9        1.46        4.14      2.56 o
   5   8   9      220.61      214.00      6.05 o
   6   8   9       30.32       21.00      2.51 o
  -7   9   9        9.40        6.73      2.72 o
  -6   9   9      267.17      262.14      5.51 o
  -5   9   9      223.73      209.21      4.69 o
  -4   9   9      579.38      551.43      7.93 o
  -3   9   9      785.45      808.50      9.97 o
  -2   9   9      397.53      380.52      5.96 o
  -1   9   9       69.44       71.77      2.82 o
   0   9   9        3.65        1.17      0.90 o
   1   9   9      858.20      836.50      9.08 o
   2   9   9      702.04      703.07      9.73 o
   3   9   9      477.03      483.35      7.27 o
   4   9   9      653.49      619.11      8.22 o
   5   9   9        2.95        3.26      1.82 o
   6   9   9       43.06       43.45      3.55 o
  -7  10   9       11.19        7.73      2.39 o
  -6  10   9        0.07        0.65      1.49 o
  -5  10   9       56.89       61.82      2.89 o
  -4  10   9      416.87      403.97      6.71 o
  -3  10   9      318.45      308.85      5.66 o
  -2  10   9       83.25       83.04      2.96 o
  -1  10   9      359.83      355.26      6.13 o
   0  10   9      186.29      201.14      3.85 o
   1  10   9      126.80      131.90      3.41 o
   2  10   9       63.43       60.48      2.83 o
   3  10   9      115.64      124.07      3.85 o
   4  10   9       74.97       73.04      3.64 o
   5  10   9      152.40      175.44      5.20 o
   6  10   9        3.10        2.14      2.39 o
  -7  11   9       11.03       16.93      3.58 o
  -6  11   9      160.34      157.00      4.53 o
  -5  11   9        7.16       10.12      1.81 o
  -4  11   9       45.34       40.85      2.52 o
  -3  11   9       11.36       12.51      1.76 o
  -2  11   9       82.94       83.16      3.08 o
  -1  11   9     1212.77     1224.05     13.70 o
   0  11   9      225.44      239.14      4.82 o
   1  11   9      728.46      699.00      9.98 o
   2  11   9       31.32       33.70      2.40 o
   3  11   9        3.65        3.93      1.54 o
   4  11   9       66.80       62.00      3.18 o
   5  11   9        0.06        0.00      1.90 o
  -6  12   9       13.85       14.95      2.38 o
  -5  12   9        4.51        4.35      1.65 o
  -4  12   9      162.64      160.41      5.14 o
  -3  12   9        4.75        7.49      1.59 o
  -2  12   9      329.13      339.09      6.14 o
  -1  12   9      274.77      266.45      5.34 o
   0  12   9      151.41      156.20      4.04 o
   1  12   9      768.54      704.74     10.29 o
   2  12   9      729.21      709.75     10.53 o
   3  12   9        1.17        1.26      1.53 o
   4  12   9      114.51      130.95      4.43 o
   5  12   9       34.34       41.16      3.80 o
  -5  13   9       28.83       33.81      2.61 o
  -4  13   9       61.64       67.75      3.22 o
  -3  13   9      121.86      120.10      3.89 o
  -2  13   9      235.70      228.73      5.48 o
  -1  13   9       30.97       26.61      2.19 o
   0  13   9        1.68        0.10      1.26 o
   1  13   9      370.43      376.95      8.05 o
   2  13   9       87.11      102.59      3.92 o
   3  13   9      225.74      245.87      5.94 o
   4  13   9       16.69       17.60      2.41 o
  -5  14   9      108.26      100.88      5.03 o
  -4  14   9        0.31        0.97      1.50 o
  -3  14   9       49.47       54.30      2.97 o
  -2  14   9        9.07        8.58      1.73 o
  -1  14   9       75.80       79.39      3.71 o
   0  14   9        3.76        4.10      1.56 o
   1  14   9       95.69       97.97      4.36 o
   2  14   9        1.21        0.06      1.75 o
   3  14   9      127.15      142.96      4.79 o
  -4  15   9        3.06        8.43      2.52 o
  -3  15   9        9.25       12.45      1.97 o
  -2  15   9       88.17       91.99      3.70 o
  -1  15   9       29.36       26.67      2.36 o
   0  15   9        0.73        2.79      1.57 o
   1  15   9        0.05        0.10      1.81 o
   2  15   9       33.75       34.38      3.21 o
  -2  16   9       47.67       56.01      5.02 o
  -1  16   9       34.07       40.72      2.81 o
   0  16   9        0.34        0.00      1.70 o
   1  16   9        5.63        4.56      2.40 o
  -8   0  10       16.76       22.10      8.32 o
  -6   0  10      492.51      494.81     13.01 o
  -4   0  10       90.53       97.28      3.20 o
  -2   0  10     3763.55     3591.76     47.51 o
   0   0  10     3210.58     3045.19    115.69 o
   2   0  10     2134.24     2187.93     26.69 o
   4   0  10      730.22      751.79     14.38 o
   6   0  10      642.81      620.28     14.00 o
  -8   1  10      140.82      142.23      5.04 o
  -7   1  10        0.32        0.00      1.28 o
  -6   1  10       28.03       31.88      2.24 o
  -5   1  10       31.70       30.48      2.18 o
  -4   1  10       64.97       61.76      1.93 o
  -3   1  10     5570.63     5707.04     45.62 o
  -2   1  10      637.80      709.29      7.13 o
  -1   1  10       18.56       19.90      1.00 o
   0   1  10      549.18      511.22      6.91 o
   1   1  10       14.13       20.11      1.57 o
   2   1  10        7.04        2.13      0.82 o
   3   1  10      920.00      964.81     13.61 o
   4   1  10      465.10      482.79      7.54 o
   5   1  10      125.09      123.22      3.88 o
   6   1  10       35.91       35.52      2.66 o
   7   1  10        8.22       14.38      2.24 o
  -8   2  10        4.69        2.80      1.92 o
  -7   2  10       76.08       69.95      3.04 o
  -6   2  10       25.34       23.23      1.94 o
  -5   2  10      144.88      145.20      3.32 o
  -4   2  10       18.42       15.20      1.25 o
  -3   2  10      855.39      845.30      9.62 o
  -2   2  10      403.18      448.91      5.37 o
  -1   2  10     1608.97     1680.23     15.44 o
   0   2  10       26.22       30.76      1.20 o
   1   2  10      691.31      669.41      9.11 o
   2   2  10      552.95      577.45      6.98 o
   3   2  10      287.16      300.04      5.35 o
   4   2  10      254.85      231.95      5.38 o
   5   2  10       10.70       13.40      1.88 o
   6   2  10       38.80       31.43      2.59 o
   7   2  10      195.83      202.17      5.63 o
  -8   3  10      134.02      141.27      7.59 o
  -7   3  10       11.89       18.32      2.00 o
  -6   3  10        0.25        1.61      1.82 o
  -5   3  10      361.73      356.55      5.58 o
  -4   3  10        8.23       10.05      1.23 o
  -3   3  10     1349.61     1309.06     14.27 o
  -2   3  10     8027.31     8112.60     63.22 o
  -1   3  10      418.50      398.16      4.48 o
   0   3  10       16.56       14.47      0.95 o
   1   3  10        3.19        5.57      0.79 o
   2   3  10        0.69        1.00      0.74 o
   3   3  10       89.90       83.98      2.84 o
   4   3  10      244.11      226.38      4.94 o
   5   3  10      306.19      307.27      6.26 o
   6   3  10      148.51      145.51      4.95 o
   7   3  10        0.42        0.76      1.95 o
  -8   4  10       19.47       19.50      3.06 o
  -7   4  10       16.48       19.96      2.70 o
  -6   4  10      108.41      102.86      3.41 o
  -5   4  10       43.08       39.22      2.23 o
  -4   4  10       40.60       50.88      2.08 o
  -3   4  10      114.98      105.55      2.70 o
  -2   4  10        2.80        2.72      0.79 o
  -1   4  10      430.65      473.65      5.44 o
   0   4  10     2898.93     3170.65     24.56 o
   1   4  10      453.55      437.37      5.22 o
   2   4  10        1.69        1.07      1.05 o
   3   4  10      104.42       99.17      3.15 o
   4   4  10        1.69        1.45      1.37 o
   5   4  10        2.51        2.34      1.49 o
   6   4  10      187.77      200.01      5.37 o
   7   4  10       29.25       28.32      2.88 o
  -8   5  10       33.74       31.33      3.56 o
  -7   5  10        0.64        1.48      1.51 o
  -6   5  10       19.30       19.31      1.77 o
  -5   5  10       25.82       25.91      1.83 o
  -4   5  10       11.45       12.15      1.36 o
  -3   5  10        1.23        0.88      0.87 o
  -2   5  10        2.38        1.36      0.86 o
  -1   5  10        1.65        1.26      0.80 o
   0   5  10      235.37      220.88      3.14 o
   1   5  10      124.96      148.38      2.78 o
   2   5  10     1514.78     1506.89     16.41 o
   3   5  10     2807.13     2820.95     26.38 o
   4   5  10      499.22      476.17      7.78 o
   5   5  10      132.27      128.92      4.17 o
   6   5  10       21.74       18.27      2.82 o
   7   5  10       69.32       88.48      5.01 o
  -8   6  10        0.16        0.00      2.37 o
  -7   6  10        3.76        6.44      1.64 o
  -6   6  10      305.18      326.22      5.85 o
  -5   6  10      232.60      209.04      4.40 o
  -4   6  10       45.92       50.94      2.22 o
  -3   6  10        2.00        0.23      0.92 o
  -2   6  10       62.28       66.40      2.23 o
  -1   6  10      355.99      322.57      4.42 o
   0   6  10      489.02      473.24      5.68 o
   1   6  10       32.21       40.78      1.50 o
   2   6  10      128.64      130.10      2.88 o
   3   6  10       69.14       70.36      3.28 o
   4   6  10        0.00        0.00      1.24 o
   5   6  10        0.00        0.00      1.50 o
   6   6  10       69.51       74.19      3.70 o
  -8   7  10        0.01        0.00      2.57 o
  -7   7  10        3.00        2.02      1.59 o
  -6   7  10       29.44       22.61      2.01 o
  -5   7  10        3.75        1.87      1.23 o
  -4   7  10      318.01      311.84      5.36 o
  -3   7  10       27.24       28.66      2.30 o
  -2   7  10      440.95      425.81      6.10 o
  -1   7  10      248.08      256.47      3.96 o
   0   7  10        0.63        1.46      0.81 o
   1   7  10       44.73       41.24      1.96 o
   2   7  10       20.12       19.53      1.58 o
   3   7  10     1343.87     1269.69     12.90 o
   4   7  10      362.87      339.20      7.26 o
   5   7  10        0.82        0.00      1.54 o
   6   7  10       39.68       37.15      3.30 o
  -7   8  10      179.29      176.04      4.93 o
  -6   8  10      107.25      121.54      3.82 o
  -5   8  10        1.53        2.85      1.77 o
  -4   8  10       38.15       40.85      2.27 o
  -3   8  10       11.03       14.32      1.57 o
  -2   8  10      341.89      336.35      5.45 o
  -1   8  10        0.03        0.00      0.86 o
   0   8  10        5.38        3.71      0.94 o
   1   8  10      229.82      219.99      4.15 o
   2   8  10       85.66       84.98      3.70 o
   3   8  10      425.20      448.68      6.89 o
   4   8  10        0.56        2.21      1.66 o
   5   8  10       16.01       21.07      2.62 o
   6   8  10        5.07        8.01      2.15 o
  -7   9  10        4.70        4.57      2.03 o
  -6   9  10       25.75       24.98      2.23 o
  -5   9  10        5.27        5.90      1.54 o
  -4   9  10        2.13        2.26      1.32 o
  -3   9  10      144.83      139.08      3.70 o
  -2   9  10      302.79      322.41      5.51 o
  -1   9  10      177.43      166.15      3.74 o
   0   9  10      316.26      297.41      4.65 o
   1   9  10        0.05        0.00      0.99 o
   2   9  10      247.08      242.12      5.17 o
   3   9  10      915.53      916.67     12.16 o
   4   9  10      710.22      765.80     13.94 o
   5   9  10       98.24       97.01      4.93 o
   6   9  10       27.03       24.61      5.80 o
  -7  10  10        4.99        3.09      2.24 o
  -6  10  10      112.73      131.88      4.15 o
  -5  10  10        0.50        0.00      1.35 o
  -4  10  10       15.72       18.32      1.94 o
  -3  10  10       54.12       47.36      2.50 o
  -2  10  10     1393.47     1331.54     14.60 o
  -1  10  10       47.93       48.79      2.37 o
   0  10  10        1.91        1.55      1.11 o
   1  10  10      227.23      246.85      5.22 o
   2  10  10      426.21      394.82      7.01 o
   3  10  10       39.41       40.77      3.22 o
   4  10  10        3.18        4.84      2.12 o
   5  10  10        1.93        0.35      2.04 o
  -6  11  10        0.71        1.22      1.61 o
  -5  11  10       52.59       63.90      3.08 o
  -4  11  10      272.77      252.88      5.38 o
  -3  11  10      289.45      279.99      5.56 o
  -2  11  10      469.37      470.77      7.30 o
  -1  11  10       17.13       14.36      1.82 o
   0  11  10       57.32       56.47      2.60 o
   1  11  10      223.11      226.49      5.20 o
   2  11  10        3.69        4.25      1.63 o
   3  11  10       12.23       11.44      1.87 o
   4  11  10       56.58       64.94      3.31 o
   5  11  10       12.23        9.53      2.82 o
  -6  12  10      121.88      128.58      4.96 o
  -5  12  10        2.09        0.00      1.53 o
  -4  12  10       69.11       57.19      2.93 o
  -3  12  10        2.97        1.69      1.52 o
  -2  12  10        4.54        8.90      1.67 o
  -1  12  10       74.92       80.39      3.93 o
   0  12  10      925.73      901.40     11.23 o
   1  12  10        0.02        1.60      1.68 o
   2  12  10       22.99       25.88      2.39 o
   3  12  10       16.86       21.21      2.29 o
   4  12  10       38.31       37.81      3.07 o
  -5  13  10       38.71       38.63      2.78 o
  -4  13  10       13.00       11.89      1.95 o
  -3  13  10      146.81      157.07      4.44 o
  -2  13  10       58.92       54.60      2.89 o
  -1  13  10        0.11        1.44      1.38 o
   0  13  10       14.77       18.10      1.96 o
   1  13  10       34.64       35.53      3.45 o
   2  13  10      167.54      164.54      4.83 o
   3  13  10       38.45       34.12      2.74 o
   4  13  10        0.53        0.12      1.83 o
  -4  14  10       53.71       56.80      3.13 o
  -3  14  10       29.88       31.86      2.52 o
  -2  14  10       49.27       53.82      2.89 o
  -1  14  10        0.35        1.48      1.43 o
   0  14  10       32.83       28.46      3.16 o
   1  14  10        0.17        0.76      1.76 o
   2  14  10        5.33        2.55      1.92 o
   3  14  10        9.85       11.88      2.22 o
  -3  15  10        0.31        1.80      1.74 o
  -2  15  10        2.63        2.60      1.58 o
  -1  15  10       11.10       13.65      2.29 o
   0  15  10        0.28        0.15      1.81 o
   1  15  10       88.34       90.78      4.51 o
   2  15  10        1.75        2.29      1.95 o
  -1  16  10       20.24       18.08      2.89 o
  -7   0  11      132.42      130.29      9.08 o
  -5   0  11        0.58        0.32      2.04 o
  -3   0  11     2519.83     2508.61     34.52 o
  -1   0  11      150.65      143.49      3.54 o
   1   0  11      134.75      137.96      4.61 o
   3   0  11       56.04       53.18      4.12 o
   5   0  11      100.83       64.76      4.35 o
   7   0  11       63.76       62.02      5.08 o
  -8   1  11       39.62       39.14      3.38 o
  -7   1  11       43.76       48.66      3.23 o
  -6   1  11       20.29       20.08      2.21 o
  -5   1  11       64.06       49.07      2.35 o
  -4   1  11        3.97        6.34      1.11 o
  -3   1  11      176.35      176.24      3.26 o
  -2   1  11      440.58      412.40      4.88 o
  -1   1  11       80.97       71.89      1.89 o
   0   1  11      252.85      250.07      3.96 o
   1   1  11      935.26      856.71      8.42 o
   2   1  11      182.61      172.77      3.34 o
   3   1  11       67.57       52.82      2.40 o
   4   1  11      109.46      111.87      3.80 o
   5   1  11       22.04       14.22      1.87 o
   6   1  11        0.22        0.00      1.53 o
   7   1  11        8.15       10.69      2.18 o
  -8   2  11       18.45       26.55      2.80 o
  -7   2  11        6.08        7.17      1.77 o
  -6   2  11       24.11       21.26      1.89 o
  -5   2  11        6.43        8.17      1.27 o
  -4   2  11       55.24       47.32      2.57 o
  -3   2  11     1438.03     1359.92     22.12 o
  -2   2  11     1080.27      988.79     16.81 o
  -1   2  11      187.56      202.23      3.22 o
   0   2  11      501.15      463.17      5.25 o
   1   2  11       25.44       27.80      1.25 o
   2   2  11      299.77      291.68      4.54 o
   3   2  11        5.54       10.73      1.49 o
   4   2  11      521.07      469.35      7.64 o
   5   2  11      220.98      186.35      5.28 o
   6   2  11       55.22       68.65      3.72 o
   7   2  11        0.38        4.45      2.36 o
  -8   3  11       17.38       17.86      2.70 o
  -7   3  11      149.95      154.62      4.38 o
  -6   3  11       40.02       41.80      2.44 o
  -5   3  11     1044.77     1071.14     11.94 o
  -4   3  11       30.30       28.65      1.68 o
  -3   3  11      290.58      262.80      4.70 o
  -2   3  11        3.85        3.76      0.84 o
  -1   3  11     1701.79     1676.93     14.76 o
   0   3  11      154.90      164.21      2.62 o
   1   3  11      510.89      449.77      6.90 o
   2   3  11       28.43       21.32      1.64 o
   3   3  11      186.69      190.54      4.32 o
   4   3  11       17.34       13.08      1.77 o
   5   3  11        2.14        3.07      1.59 o
   6   3  11        5.45        3.56      1.77 o
   7   3  11       68.36       61.75      4.39 o
  -8   4  11       73.08       78.40      3.59 o
  -7   4  11       28.74       25.36      2.60 o
  -6   4  11        2.68        1.59      1.47 o
  -5   4  11       46.05       44.53      2.43 o
  -4   4  11       43.69       51.26      2.14 o
  -3   4  11       48.74       35.52      1.77 o
  -2   4  11     1374.92     1410.49     14.02 o
  -1   4  11      300.65      377.09      4.77 o
   0   4  11      340.78      371.08      4.72 o
   1   4  11      157.05      165.05      2.95 o
   2   4  11       10.52       14.88      1.25 o
   3   4  11      408.54      386.18      6.52 o
   4   4  11      478.99      482.16      7.91 o
   5   4  11      273.11      274.54      6.04 o
   6   4  11       26.82       21.33      2.42 o
   7   4  11       43.72       46.92      4.02 o
  -8   5  11        3.38        3.41      2.14 o
  -7   5  11       78.93       74.79      3.37 o
  -6   5  11      232.67      235.90      4.86 o
  -5   5  11       10.26       14.20      2.10 o
  -4   5  11        0.02        0.00      0.99 o
  -3   5  11       74.91       89.48      2.65 o
  -2   5  11        0.06        0.15      0.80 o
  -1   5  11        8.90        7.10      0.94 o
   0   5  11      392.00      304.89      4.26 o
   1   5  11       33.05       25.04      1.28 o
   2   5  11        0.96        1.44      0.76 o
   3   5  11       22.30       28.26      2.37 o
   4   5  11        4.02        3.10      1.47 o
   5   5  11        3.19        2.81      1.64 o
   6   5  11       89.74      108.17      4.23 o
  -8   6  11       62.14       62.31      6.74 o
  -7   6  11      114.91      120.87      5.25 o
  -6   6  11       30.49       34.58      2.24 o
  -5   6  11       13.17       14.44      1.69 o
  -4   6  11      178.84      166.83      3.81 o
  -3   6  11      217.33      200.99      4.02 o
  -2   6  11      106.69       81.91      2.50 o
  -1   6  11       31.32       23.82      1.35 o
   0   6  11        9.70        8.98      1.06 o
   1   6  11        4.86        4.69      1.61 o
   2   6  11        8.60        5.78      1.19 o
   3   6  11      897.98      924.19     10.98 o
   4   6  11        5.68        3.80      1.74 o
   5   6  11        7.53        8.90      1.93 o
   6   6  11       38.60       36.58      3.00 o
  -8   7  11       87.20       87.58      6.15 o
  -7   7  11       72.89       83.69      4.05 o
  -6   7  11       34.98       30.39      2.34 o
  -5   7  11      191.48      180.16      4.47 o
  -4   7  11       54.85       62.36      2.58 o
  -3   7  11        1.41        0.00      0.98 o
  -2   7  11       79.60       80.80      2.60 o
  -1   7  11      345.56      365.94      5.52 o
   0   7  11      426.17      410.47      5.42 o
   1   7  11      486.04      455.78      6.35 o
   2   7  11       10.23       14.36      1.62 o
   3   7  11      226.39      220.93      5.68 o
   4   7  11       20.99       19.22      2.18 o
   5   7  11       41.34       44.85      2.97 o
   6   7  11      191.79      206.74      5.80 o
  -7   8  11        7.83        6.60      1.87 o
  -6   8  11       31.28       30.49      2.33 o
  -5   8  11       23.10       17.52      2.04 o
  -4   8  11        0.97        1.08      1.25 o
  -3   8  11       26.27       24.43      1.89 o
  -2   8  11      774.52      736.75      9.16 o
  -1   8  11       58.21       68.07      2.46 o
   0   8  11       11.44       13.31      1.29 o
   1   8  11       36.16       31.23      2.04 o
   2   8  11       54.01       55.17      2.60 o
   3   8  11      366.71      342.68      6.41 o
   4   8  11      490.92      483.56     10.42 o
   5   8  11      164.02      144.97      4.77 o
   6   8  11        1.61        4.37      2.91 o
  -7   9  11       58.44       64.67      3.28 o
  -6   9  11        1.93        3.02      1.57 o
  -5   9  11        0.02        0.00      1.24 o
  -4   9  11      435.46      406.12      6.74 o
  -3   9  11       76.21       73.26      2.87 o
  -2   9  11       91.59       99.94      3.13 o
  -1   9  11        9.19        7.68      1.36 o
   0   9  11      110.79      104.58      3.01 o
   1   9  11      252.56      246.22      5.15 o
   2   9  11        8.76        5.28      1.52 o
   3   9  11      123.06      128.48      5.62 o
   4   9  11       70.73       67.21      5.76 o
   5   9  11        4.64        4.75      2.22 o
  -7  10  11        7.70        5.86      3.92 o
  -6  10  11        5.06        7.94      1.99 o
  -5  10  11       36.82       35.67      2.52 o
  -4  10  11        7.60        5.66      1.52 o
  -3  10  11        2.18        0.70      1.33 o
  -2  10  11       22.96       22.06      1.92 o
  -1  10  11     1425.94     1406.86     15.20 o
   0  10  11        0.11        0.00      1.09 o
   1  10  11       64.51       65.69      2.94 o
   2  10  11        1.08        3.36      1.52 o
   3  10  11        8.22        8.64      1.75 o
   4  10  11       33.71       42.53      3.64 o
   5  10  11       55.93       68.03      4.58 o
  -6  11  11       98.32      111.69      4.03 o
  -5  11  11       18.69       22.03      2.22 o
  -4  11  11        0.16        0.79      1.34 o
  -3  11  11       61.82       68.45      3.01 o
  -2  11  11       61.91       66.42      2.90 o
  -1  11  11       10.10        6.58      1.53 o
   0  11  11      168.42      158.95      4.04 o
   1  11  11      157.75      161.06      5.04 o
   2  11  11       42.38       48.61      2.82 o
   3  11  11        0.07        0.00      1.34 o
   4  11  11       10.47        9.75      2.58 o
  -6  12  11       14.45        9.29      2.35 o
  -5  12  11       57.98       64.40      3.25 o
  -4  12  11       30.87       28.54      2.41 o
  -3  12  11       51.12       50.08      3.38 o
  -2  12  11       49.61       46.14      3.12 o
  -1  12  11        1.47        0.00      1.13 o
   0  12  11       48.77       61.96      2.82 o
   1  12  11      107.76      117.71      4.48 o
   2  12  11       62.23       60.14      3.19 o
   3  12  11        1.56        2.55      1.63 o
   4  12  11       42.59       43.01      3.36 o
  -5  13  11       86.68       94.51      4.44 o
  -4  13  11       87.88       87.11      4.19 o
  -3  13  11        2.15        1.31      1.44 o
  -2  13  11        1.42        2.09      1.44 o
  -1  13  11       19.75       22.80      2.17 o
   0  13  11        2.05        4.09      2.37 o
   1  13  11       12.52       12.24      2.25 o
   2  13  11       85.58       90.41      4.31 o
   3  13  11      211.87      202.66      5.56 o
  -4  14  11       52.49       54.41      3.63 o
  -3  14  11        9.45        9.99      1.85 o
  -2  14  11        8.53       10.48      1.83 o
  -1  14  11       32.43       32.41      2.77 o
   0  14  11       61.26       56.47      3.58 o
   1  14  11       12.01       12.33      2.41 o
   2  14  11        3.85        6.48      2.21 o
  -3  15  11       19.08       15.63      2.93 o
  -2  15  11        6.67        5.74      1.71 o
  -1  15  11        0.36        1.56      1.59 o
   0  15  11       10.38       12.75      2.51 o
   1  15  11       22.20       24.88      3.79 o
  -8   0  12        7.29        3.36      3.24 o
  -6   0  12      172.64      214.73     11.39 o
  -4   0  12       94.60       85.19      6.85 o
  -2   0  12      366.88      355.24      6.87 o
   0   0  12        1.39        2.59      0.86 o
   2   0  12      605.38      557.15     10.99 o
   4   0  12      285.08      276.34      7.82 o
   6   0  12      167.90      165.57      6.91 o
  -8   1  12        0.69        0.00      2.07 o
  -7   1  12        0.92        0.00      1.56 o
  -6   1  12        9.58        7.76      1.83 o
  -5   1  12      181.02      184.08      5.21 o
  -4   1  12      645.07      626.58      8.38 o
  -3   1  12        5.22        6.41      0.95 o
  -2   1  12       17.71       19.01      1.27 o
  -1   1  12      152.40      144.79      2.59 o
   0   1  12        3.24        0.99      0.52 o
   1   1  12     1673.52     1710.50     15.27 o
   2   1  12       37.09       37.06      2.15 o
   3   1  12      419.62      393.60      6.51 o
   4   1  12      303.62      279.07      5.73 o
   5   1  12       43.09       45.61      3.02 o
   6   1  12       77.90       92.87      3.91 o
  -8   2  12        7.19        5.91      2.16 o
  -7   2  12       63.01       63.47      3.66 o
  -6   2  12       36.70       35.95      2.79 o
  -5   2  12        9.68        7.51      1.44 o
  -3   2  12        0.11        0.00      0.94 o
  -2   2  12      335.47      342.10      4.81 o
  -1   2  12      460.92      414.49      5.79 o
   0   2  12      516.96      479.18      5.51 o
   1   2  12      125.13      137.41      2.35 o
   2   2  12        9.63       13.69      2.67 o
   3   2  12      181.83      180.42      4.25 o
   4   2  12       32.06       33.38      2.36 o
   5   2  12        5.07        4.69      1.67 o
   6   2  12       10.55        9.37      2.03 o
  -8   3  12       11.40       18.02      3.40 o
  -7   3  12       25.55       22.55      2.40 o
  -6   3  12        1.85        0.57      1.34 o
  -5   3  12      127.26      128.30      3.33 o
  -4   3  12      228.18      230.79      4.28 o
  -3   3  12      755.43      737.50     13.26 o
  -2   3  12      779.61      780.23      8.10 o
  -1   3  12       55.09       54.15      1.91 o
   0   3  12     1125.93     1132.24     10.75 o
   1   3  12      624.10      691.92      7.33 o
   2   3  12     1078.00     1117.82     12.96 o
   3   3  12      589.68      551.46      8.21 o
   4   3  12      367.54      370.44      6.83 o
   5   3  12      121.88      117.59      4.08 o
   6   3  12       38.56       40.47      2.99 o
  -8   4  12      189.59      200.71      5.78 o
  -7   4  12        6.69        8.05      2.04 o
  -6   4  12       93.77       94.13      4.92 o
  -5   4  12      208.80      206.39      5.51 o
  -4   4  12      545.13      497.16      6.92 o
  -3   4  12      276.22      272.60      4.65 o
  -2   4  12       59.18       56.31      2.44 o
  -1   4  12       10.07        7.14      0.96 o
   0   4  12      913.89      926.77      9.29 o
   1   4  12      902.24      863.76      9.58 o
   2   4  12        0.04        0.00      0.89 o
   3   4  12      124.05      117.98      3.63 o
   4   4  12        1.65        3.47      1.54 o
   5   4  12       46.05       62.12      3.24 o
   6   4  12        0.06        0.00      1.45 o
  -8   5  12        6.06        7.99      2.15 o
  -7   5  12       23.89       24.82      2.42 o
  -6   5  12       77.59       80.72      3.05 o
  -5   5  12        2.65        4.35      1.33 o
  -4   5  12      202.55      194.00      4.10 o
  -3   5  12     1541.38     1484.84     15.19 o
  -2   5  12        9.12        9.13      1.31 o
  -1   5  12      260.49      252.00      3.89 o
   0   5  12        1.37        1.68      0.84 o
   1   5  12      191.38      201.50      3.73 o
   2   5  12      114.12      106.83      3.65 o
   3   5  12       46.05       58.73      3.65 o
   4   5  12       44.60       40.62      2.59 o
   5   5  12      134.93      150.88      4.68 o
   6   5  12        5.53        5.37      1.90 o
  -8   6  12       59.08       51.18      3.68 o
  -7   6  12        0.34        0.00      1.65 o
  -6   6  12       76.11       78.72      3.08 o
  -5   6  12       19.18       19.32      1.87 o
  -4   6  12      699.05      692.28      9.55 o
  -3   6  12      426.04      411.09      6.23 o
  -2   6  12      158.28      166.16      3.99 o
  -1   6  12       86.26       94.77      2.65 o
   0   6  12      552.60      545.40      6.51 o
   1   6  12      248.72      238.76      4.69 o
   2   6  12       47.60       34.40      2.09 o
   3   6  12      524.48      573.55      9.78 o
   4   6  12      155.32      145.52      4.77 o
   5   6  12      102.19      107.92      4.46 o
   6   6  12       55.41       65.40      3.67 o
  -7   7  12       29.78       26.56      2.64 o
  -6   7  12       10.86       12.10      1.80 o
  -5   7  12      118.21      132.19      5.00 o
  -4   7  12       51.06       57.13      2.59 o
  -3   7  12       13.36       18.99      1.70 o
  -2   7  12      645.72      640.67      8.27 o
  -1   7  12       24.95       31.07      1.81 o
   0   7  12        9.85       12.81      1.24 o
   1   7  12      127.15      136.77      3.61 o
   2   7  12       59.72       57.57      3.03 o
   3   7  12       28.96       26.91      2.89 o
   4   7  12      105.10      119.32      5.17 o
   5   7  12        2.67        4.22      2.15 o
   6   7  12      126.08      126.15      7.56 o
  -7   8  12       55.31       61.95      3.64 o
  -6   8  12        1.06        0.07      1.39 o
  -5   8  12      191.59      192.88      4.61 o
  -4   8  12      211.42      221.77      4.78 o
  -3   8  12       61.67       65.70      2.69 o
  -2   8  12      148.98      158.53      3.75 o
  -1   8  12       99.60       99.05      2.95 o
   0   8  12       71.58       66.30      2.70 o
   1   8  12      570.03      566.79      8.40 o
   2   8  12        3.94        0.82      1.28 o
   3   8  12       22.33       24.40      2.32 o
   4   8  12       42.53       40.67      3.58 o
   5   8  12       68.42       79.55      4.92 o
  -7   9  12        0.41        0.55      1.71 o
  -6   9  12        2.27        1.47      1.55 o
  -5   9  12        2.15        0.00      1.35 o
  -4   9  12      826.40      819.02     10.63 o
  -3   9  12      217.65      225.85      4.82 o
  -2   9  12        0.50        0.00      1.14 o
  -1   9  12      633.56      634.50      8.47 o
   0   9  12        2.95        0.33      1.13 o
   1   9  12        0.10        0.00      1.25 o
   2   9  12       12.53       12.43      1.79 o
   3   9  12      253.39      296.79      6.19 o
   4   9  12        3.34        0.00      2.13 o
   5   9  12       25.84       23.97      3.28 o
  -6  10  12       44.47       53.04      3.03 o
  -5  10  12       52.07       62.53      3.04 o
  -4  10  12       47.66       44.75      2.63 o
  -3  10  12      290.95      291.44      5.66 o
  -2  10  12      141.36      140.45      3.85 o
  -1  10  12       24.21       26.38      2.04 o
   0  10  12      167.88      151.27      3.81 o
   1  10  12       23.76       20.35      2.31 o
   2  10  12       54.92       61.89      3.02 o
   3  10  12        6.60        9.07      1.91 o
   4  10  12       22.47       25.23      3.18 o
   5  10  12       20.24       18.81      4.51 o
  -6  11  12        2.45        2.01      1.82 o
  -5  11  12       51.97       49.52      2.87 o
  -4  11  12        6.84        6.17      1.61 o
  -3  11  12        0.43        0.83      1.36 o
  -2  11  12       15.33       12.67      1.77 o
  -1  11  12      155.87      148.84      4.00 o
   0  11  12      166.15      157.70      4.05 o
   1  11  12        1.06        0.97      1.70 o
   2  11  12       59.88       52.61      2.98 o
   3  11  12       60.31       60.85      3.22 o
   4  11  12       22.95       32.45      5.09 o
  -5  12  12       30.06       36.64      2.72 o
  -4  12  12       10.19        8.40      1.87 o
  -3  12  12        0.61        0.00      1.29 o
  -2  12  12       20.41       23.06      2.16 o
  -1  12  12        6.97        4.84      1.47 o
   0  12  12       68.04       64.97      3.88 o
   1  12  12       26.94       24.86      2.69 o
   2  12  12       18.77       13.94      3.26 o
   3  12  12       20.34       23.44      2.49 o
  -4  13  12       11.24       10.71      2.24 o
  -3  13  12        7.10        4.08      1.66 o
  -2  13  12        3.82        4.28      1.64 o
  -1  13  12        0.27        0.00      1.42 o
   0  13  12       11.12        8.28      2.08 o
   1  13  12        0.93        2.26      1.89 o
   2  13  12      202.77      236.17      6.63 o
   3  13  12        9.48       12.47      2.51 o
  -3  14  12       22.46       23.26      2.64 o
  -2  14  12       39.80       42.11      2.83 o
  -1  14  12       34.57       37.66      2.68 o
   0  14  12       39.75       41.54      3.34 o
   1  14  12       24.37       32.15      3.21 o
   2  14  12       27.29       28.22      3.40 o
  -2  15  12       33.62       32.13      4.46 o
  -1  15  12        7.94        9.17      3.61 o
   0  15  12        3.22        3.55      2.90 o
  -7   0  13        0.53        0.06      2.36 o
  -5   0  13      625.05      582.69     20.98 o
  -3   0  13      478.32      419.42      8.63 o
  -1   0  13     3253.12     3059.09     37.96 o
   1   0  13      465.39      489.41      9.12 o
   3   0  13        6.38        3.19      1.88 o
   5   0  13      241.57      218.99     19.21 o
  -8   1  13        8.64       13.42      2.83 o
  -7   1  13      131.07      129.99      5.21 o
  -6   1  13      114.61      116.46      4.91 o
  -5   1  13       24.40       21.18      2.37 o
  -4   1  13      488.72      460.90      8.72 o
  -3   1  13       87.04       74.61      2.55 o
  -2   1  13       14.59       18.78      1.28 o
  -1   1  13      111.08      101.34      2.32 o
   0   1  13      306.73      289.57      4.05 o
   1   1  13       65.68       79.00      1.99 o
   2   1  13     1350.47     1314.52     16.23 o
   3   1  13       45.09       42.32      2.74 o
   4   1  13      412.57      383.81      6.94 o
   5   1  13       74.53       77.50      3.52 o
   6   1  13       59.05       51.04      3.46 o
  -8   2  13       19.96       19.43      2.86 o
  -7   2  13       22.82       26.84      2.83 o
  -6   2  13        0.01        0.00      1.54 o
  -5   2  13      401.71      392.31      8.18 o
  -4   2  13       76.29       80.78      2.85 o
  -3   2  13      336.67      364.40      5.41 o
  -2   2  13       18.97       10.40      1.07 o
  -1   2  13        0.01        0.01      0.75 o
   0   2  13      186.85      189.67      3.43 o
   1   2  13       17.06       16.51      1.14 o
   2   2  13       62.68       73.20      2.75 o
   3   2  13       10.90       12.18      1.69 o
   4   2  13       20.79       21.82      2.90 o
   5   2  13       14.82       14.08      2.12 o
   6   2  13      148.73      155.29      4.95 o
  -8   3  13       13.91        8.69      4.41 o
  -7   3  13      166.13      189.99      6.00 o
  -6   3  13        8.35       13.88      2.20 o
  -5   3  13       49.39       42.50      2.42 o
  -4   3  13       21.09       17.55      1.60 o
  -3   3  13       11.10       10.76      2.09 o
  -2   3  13      173.90      174.57      3.46 o
  -1   3  13       99.83       94.73      2.75 o
   0   3  13      296.98      284.79      4.44 o
   1   3  13      395.34      351.83      8.53 o
   2   3  13       69.51       75.85      3.09 o
   3   3  13      114.30      137.86      3.92 o
   4   3  13      135.41      142.55      4.28 o
   5   3  13       44.37       43.20      3.84 o
   6   3  13        0.54        0.00      1.62 o
  -8   4  13       37.80       44.45      4.41 o
  -7   4  13       20.66       17.48      2.73 o
  -6   4  13        7.52        7.18      1.90 o
  -5   4  13       29.76       30.30      2.02 o
  -4   4  13      230.17      227.68      4.44 o
  -3   4  13      402.08      421.66      6.13 o
  -2   4  13        7.56        4.44      1.03 o
  -1   4  13     1183.76     1152.52     11.19 o
   0   4  13       54.91       53.54      1.87 o
   1   4  13       85.67       80.44      2.66 o
   2   4  13      340.92      309.73      5.65 o
   3   4  13       10.44       10.89      1.98 o
   4   4  13       21.21       21.20      2.20 o
   5   4  13      330.28      368.39      7.37 o
   6   4  13       35.61       39.12      3.12 o
  -8   5  13       66.32       58.51      3.68 o
  -7   5  13        0.95        2.15      1.65 o
  -6   5  13      108.41      114.41      3.97 o
  -5   5  13      150.32      166.81      4.05 o
  -4   5  13      534.38      527.20      7.45 o
  -3   5  13      254.95      237.78      4.54 o
  -2   5  13        1.75        1.59      0.99 o
  -1   5  13       46.01       51.41      2.10 o
   0   5  13      449.58      418.49      5.47 o
   1   5  13        8.11       10.04      1.37 o
   2   5  13       16.29       13.58      2.17 o
   3   5  13       34.01       33.51      3.28 o
   4   5  13        0.04        1.25      1.55 o
   5   5  13        2.09        3.23      1.72 o
   6   5  13        1.48        1.55      2.79 o
  -7   6  13       37.15       35.23      2.76 o
  -6   6  13        7.52        4.02      1.67 o
  -5   6  13       99.16      102.62      3.36 o
  -4   6  13      102.06      107.36      3.36 o
  -3   6  13      654.40      610.75      8.11 o
  -2   6  13      144.95      135.91      3.43 o
  -1   6  13      108.42      121.27      4.12 o
   0   6  13       59.03       66.28      2.17 o
   1   6  13      134.15      116.31      3.36 o
   2   6  13        6.20        6.97      1.48 o
   3   6  13        0.75        0.00      1.71 o
   4   6  13        8.07       11.29      2.79 o
   5   6  13       59.05       72.28      3.59 o
  -7   7  13       18.73       12.30      2.24 o
  -6   7  13        7.01        2.75      1.52 o
  -5   7  13      135.35      140.16      3.94 o
  -4   7  13      102.77       95.55      3.46 o
  -3   7  13        0.66        0.23      1.14 o
  -2   7  13        0.53        1.04      1.06 o
  -1   7  13      133.41      129.68      3.28 o
   0   7  13       37.08       27.74      1.63 o
   1   7  13      112.94      115.45      3.46 o
   2   7  13       36.95       30.31      2.13 o
   3   7  13        0.05        0.70      1.76 o
   4   7  13        2.67        3.26      2.19 o
   5   7  13       14.14       15.55      4.03 o
  -7   8  13        5.74        2.10      1.94 o
  -6   8  13       13.15       14.63      2.00 o
  -5   8  13       66.71       67.50      3.57 o
  -4   8  13        1.89        2.11      1.35 o
  -3   8  13        5.23        5.95      1.40 o
  -2   8  13       23.55       24.37      1.87 o
  -1   8  13        4.32        8.73      1.37 o
   0   8  13       34.68       37.40      2.05 o
   1   8  13       23.93       23.80      2.28 o
   2   8  13       70.32       72.92      3.08 o
   3   8  13      352.37      347.48      8.56 o
   4   8  13       37.38       35.37      3.45 o
   5   8  13        6.29        3.10      2.43 o
  -6   9  13       57.67       58.25      3.11 o
  -5   9  13       33.63       42.11      2.61 o
  -4   9  13        0.71        2.27      1.47 o
  -3   9  13       22.11       21.74      2.00 o
  -2   9  13       24.86       24.20      1.98 o
  -1   9  13        0.37        1.95      1.20 o
   0   9  13       84.98       92.05      3.00 o
   1   9  13       87.35       87.17      7.20 o
   2   9  13       56.74       63.14      3.02 o
   3   9  13       48.02       46.80      3.70 o
   4   9  13       14.05       12.28      2.82 o
   5   9  13       15.82       16.72      8.77 o
  -6  10  13       64.11       69.32      3.40 o
  -5  10  13        2.03        3.56      1.55 o
  -4  10  13        0.72        2.42      1.49 o
  -3  10  13        3.07        2.58      1.44 o
  -2  10  13      154.37      144.05      3.94 o
  -1  10  13       41.12       49.56      2.62 o
   0  10  13       12.57       14.59      2.13 o
   1  10  13      205.58      193.59      5.48 o
   2  10  13       78.31       84.06      3.49 o
   3  10  13      553.29      567.06     14.21 o
   4  10  13        0.25        0.23      2.29 o
  -6  11  13       76.24       72.42      5.19 o
  -5  11  13        4.90        3.64      1.95 o
  -4  11  13       25.14       22.80      2.28 o
  -3  11  13        0.21        1.21      1.40 o
  -2  11  13      204.84      211.69      4.88 o
  -1  11  13        3.85        3.63      1.82 o
   0  11  13       94.62       82.82      3.90 o
   1  11  13      231.62      213.12      5.92 o
   2  11  13      105.50      101.12      4.38 o
   3  11  13       34.05       34.44      2.78 o
   4  11  13       61.95       69.43      8.58 o
  -5  12  13       41.01       36.33      3.02 o
  -4  12  13       42.90       51.15      4.24 o
  -3  12  13        4.82        3.97      1.63 o
  -2  12  13      162.11      161.97      4.45 o
  -1  12  13       47.61       50.75      2.76 o
   0  12  13       15.23       13.28      2.35 o
   1  12  13       26.68       26.17      2.79 o
   2  12  13       24.67       24.42      2.84 o
   3  12  13        0.74        1.22      1.90 o
  -4  13  13        6.35       10.08      2.09 o
  -3  13  13       36.57       37.72      2.70 o
  -2  13  13       30.52       32.53      2.54 o
  -1  13  13       31.51       29.18      2.46 o
   0  13  13       12.13        9.59      3.03 o
   1  13  13       71.52       76.32      4.12 o
   2  13  13        1.05        6.21      2.48 o
  -3  14  13       90.29       89.33      4.90 o
  -2  14  13        2.45        0.53      1.71 o
  -1  14  13       31.65       34.28      2.89 o
   0  14  13       65.86       77.77      4.89 o
   1  14  13        7.98        2.54      2.68 o
  -8   0  14        0.21        0.03      2.86 o
  -6   0  14      287.81      280.71     13.86 o
  -4   0  14     1046.02      973.11     20.75 o
  -2   0  14      883.54      823.77     14.04 o
   0   0  14       39.58       47.94      3.59 o
   2   0  14      274.75      261.91      7.26 o
   4   0  14        3.37        2.53      2.32 o
   6   0  14       49.06       33.19      6.57 o
  -8   1  14       17.48       21.38      2.88 o
  -7   1  14       46.24       57.22      4.24 o
  -6   1  14        0.97        3.97      1.80 o
  -5   1  14      745.82      740.11     12.48 o
  -4   1  14      489.80      492.84     10.58 o
  -3   1  14      271.13      278.06      7.10 o
  -2   1  14       85.44       71.60      2.44 o
  -1   1  14       11.67       10.10      1.26 o
   0   1  14      152.40      142.54      3.03 o
   1   1  14      175.26      163.91      3.75 o
   2   1  14       18.21       23.15      2.07 o
   3   1  14       12.82       12.28      1.80 o
   4   1  14        8.52        9.42      1.88 o
   5   1  14       48.65       40.00      2.83 o
   6   1  14       25.56       22.34      3.10 o
  -8   2  14        0.03        0.00      2.03 o
  -7   2  14      216.82      226.90      6.74 o
  -6   2  14        1.63        3.48      1.82 o
  -5   2  14        0.74        1.81      1.71 o
  -4   2  14      238.43      225.62      5.96 o
  -3   2  14        2.26        0.00      1.11 o
  -2   2  14      278.22      259.16      4.74 o
  -1   2  14      180.94      161.46      3.04 o
   0   2  14       12.66       14.38      1.18 o
   1   2  14        0.81        0.65      0.96 o
   2   2  14      276.23      284.24      6.62 o
   3   2  14       22.98       22.98      2.67 o
   4   2  14       50.54       50.70      2.85 o
   5   2  14       38.08       35.11      2.78 o
   6   2  14       47.22       50.26      5.44 o
  -8   3  14       13.36       12.04      3.93 o
  -7   3  14       42.02       41.20      3.37 o
  -6   3  14       60.44       67.01      3.77 o
  -5   3  14       69.54       64.70      3.53 o
  -4   3  14       48.13       51.75      3.33 o
  -3   3  14       61.86       53.87      2.76 o
  -2   3  14       58.79       58.49      3.50 o
  -1   3  14      386.20      377.61      6.27 o
   0   3  14       86.18       86.52      2.30 o
   1   3  14       69.45       70.14      3.34 o
   2   3  14       29.17       26.86      2.55 o
   3   3  14       64.36       54.44      5.01 o
   4   3  14       54.92       63.83      3.14 o
   5   3  14        0.07        0.00      1.58 o
   6   3  14       84.66       91.14      5.63 o
  -8   4  14       53.18       54.99      3.93 o
  -7   4  14       64.00       72.36      4.07 o
  -6   4  14       52.66       62.05      3.72 o
  -5   4  14      140.22      134.81      4.01 o
  -4   4  14      508.28      491.50      7.11 o
  -3   4  14      385.45      376.65      8.30 o
  -2   4  14        5.63        5.11      1.16 o
  -1   4  14       17.33       20.69      1.41 o
   0   4  14      362.94      335.22      4.78 o
   1   4  14      267.04      288.77      5.64 o
   2   4  14     1131.98     1091.06     16.69 o
   3   4  14      630.51      622.54     11.74 o
   4   4  14       44.13       49.21      3.41 o
   5   4  14      153.23      164.99      5.05 o
  -7   5  14        0.43        0.48      1.71 o
  -6   5  14        0.94        3.96      1.67 o
  -5   5  14        2.74        2.97      1.40 o
  -4   5  14      199.69      182.28      4.16 o
  -3   5  14        2.28        2.79      1.20 o
  -2   5  14       40.85       46.47      2.13 o
  -1   5  14      696.84      686.89      8.48 o
   0   5  14        0.80        1.35      0.91 o
   1   5  14        4.35        6.72      1.32 o
   2   5  14       49.65       57.39      3.46 o
   3   5  14      339.93      345.75      8.35 o
   4   5  14       24.88       35.44      5.30 o
   5   5  14      291.34      316.01      6.95 o
  -7   6  14       57.46       52.46      4.49 o
  -6   6  14       14.33       15.16      2.11 o
  -5   6  14       76.58       65.48      2.88 o
  -4   6  14       57.79       49.11      2.45 o
  -3   6  14        0.54        0.00      1.09 o
  -2   6  14       67.45       66.48      2.54 o
  -1   6  14       29.34       31.51      1.89 o
   0   6  14      360.66      341.14      5.04 o
   1   6  14      148.83      135.01      3.72 o
   2   6  14      747.44      729.85     10.12 o
   3   6  14       10.58       14.72      2.55 o
   4   6  14       12.44       11.21      2.55 o
   5   6  14       24.49       38.26      4.40 o
  -7   7  14       24.61       22.26      2.57 o
  -6   7  14       15.04       18.30      2.29 o
  -5   7  14      169.98      168.66      4.38 o
  -4   7  14       26.85       29.66      2.18 o
  -3   7  14       22.20       20.52      2.24 o
  -2   7  14      220.41      215.02      4.44 o
  -1   7  14       20.53       14.45      1.60 o
   0   7  14      277.30      252.53      4.67 o
   1   7  14      149.12      134.21      3.77 o
   2   7  14       50.51       50.97      2.66 o
   3   7  14        0.26        0.82      1.86 o
   4   7  14      106.84      110.82      6.19 o
   5   7  14       40.01       42.53      4.04 o
  -7   8  14       32.12       30.40      3.15 o
  -6   8  14       16.27       15.47      2.13 o
  -5   8  14        0.55        0.32      1.37 o
  -4   8  14      100.52      100.56      3.48 o
  -3   8  14      123.10      121.09      3.55 o
  -2   8  14      258.07      248.79      6.60 o
  -1   8  14        5.03        3.55      1.26 o
   0   8  14       32.72       38.00      2.31 o
   1   8  14       44.46       51.34      2.65 o
   2   8  14      112.76      109.39      3.73 o
   3   8  14      195.68      191.32      6.43 o
   4   8  14        8.36        8.70      2.65 o
  -6   9  14       26.44       35.46      2.69 o
  -5   9  14       36.39       38.46      2.94 o
  -4   9  14        5.47        1.20      1.42 o
  -3   9  14      316.93      289.24      5.70 o
  -2   9  14      190.13      184.37      4.38 o
  -1   9  14       81.94       82.18      3.02 o
   0   9  14        2.46        1.61      1.48 o
   1   9  14      248.31      240.06      6.00 o
   2   9  14       18.41       12.97      1.99 o
   3   9  14       64.18       66.25      4.26 o
   4   9  14       37.52       46.44      4.06 o
  -6  10  14       89.90       93.30      6.42 o
  -5  10  14       25.37       19.67      2.22 o
  -4  10  14      232.75      245.19      5.47 o
  -3  10  14       25.82       27.42      2.26 o
  -2  10  14       94.19       79.97      3.16 o
  -1  10  14       29.22       33.50      2.27 o
   0  10  14       22.78       21.60      2.39 o
   1  10  14      282.03      309.00      7.10 o
   2  10  14       60.98       68.12      3.66 o
   3  10  14       11.87       15.44      2.96 o
   4  10  14       70.20       72.19     15.04 o
  -5  11  14        8.80        6.37      1.87 o
  -4  11  14        3.40        0.00      1.47 o
  -3  11  14       93.27      101.32      3.68 o
  -2  11  14      142.03      142.07      4.21 o
  -1  11  14      117.16      104.28      5.22 o
   0  11  14       32.44       32.16      2.87 o
   1  11  14        1.64        1.10      1.73 o
   2  11  14        5.67       11.72      2.30 o
   3  11  14       35.78       41.99      3.96 o
  -4  12  14        5.66        3.88      1.72 o
  -3  12  14       30.63       34.36      2.62 o
  -2  12  14       47.88       50.21      3.15 o
  -1  12  14       89.50       97.66      3.61 o
   0  12  14       20.70       13.27      2.41 o
   1  12  14      182.56      173.02      5.68 o
   2  12  14        2.00        0.06      1.92 o
  -3  13  14       49.20       51.55      3.10 o
  -2  13  14       14.32       12.88      2.05 o
  -1  13  14       21.09       18.28      2.43 o
   0  13  14       14.98       13.22      2.49 o
   1  13  14        3.05        4.92      2.83 o
  -1  14  14        8.52        8.88      3.94 o
  -7   0  15        2.79        4.30      3.00 o
  -5   0  15      221.60      237.66     11.11 o
  -3   0  15      543.69      534.20     13.61 o
  -1   0  15     1099.21     1123.43     36.18 o
   1   0  15      296.48      298.87      9.66 o
   3   0  15       22.20       30.34      3.77 o
   5   0  15      126.72      126.35      6.26 o
  -8   1  15       11.56        6.26      2.42 o
  -7   1  15       29.62       33.44      3.24 o
  -6   1  15        0.42        0.00      1.94 o
  -5   1  15        3.75        3.59      1.99 o
  -4   1  15     1123.25     1098.97     18.72 o
  -3   1  15      407.74      405.43      7.08 o
  -2   1  15      215.48      210.66      5.41 o
  -1   1  15        0.19        0.00      1.08 o
   0   1  15        1.85        2.49      0.83 o
   1   1  15      541.48      518.42     20.38 o
   2   1  15      300.92      284.48      6.86 o
   3   1  15      113.37      110.14      3.72 o
   4   1  15       31.27       30.97      2.55 o
   5   1  15        2.88        0.00      1.52 o
  -8   2  15       14.10       16.69      3.24 o
  -7   2  15        0.16        1.05      2.08 o
  -6   2  15      146.88      154.80      5.49 o
  -5   2  15       18.75       16.95      2.43 o
  -4   2  15        2.78        0.21      1.71 o
  -3   2  15       23.04       22.16      3.00 o
  -2   2  15      695.96      663.50     10.92 o
  -1   2  15       62.93       73.34      2.22 o
   0   2  15      502.27      491.77     11.58 o
   1   2  15        1.45        3.89      1.37 o
   2   2  15       56.73       68.41      3.64 o
   3   2  15      129.52      146.04      4.65 o
   4   2  15      370.32      383.95      8.03 o
   5   2  15       13.22       18.66      2.29 o
  -7   3  15       55.46       55.93      4.86 o
  -6   3  15       14.87       12.58      2.31 o
  -5   3  15      217.67      234.13      6.45 o
  -4   3  15      136.78      130.41      5.95 o
  -3   3  15      548.04      533.56      7.89 o
  -2   3  15       81.29       97.99      3.29 o
  -1   3  15       97.04       93.03      2.65 o
   0   3  15      160.29      163.97      3.23 o
   1   3  15       80.58       82.65      3.69 o
   2   3  15      505.97      543.85     10.47 o
   3   3  15     1129.30     1109.86     34.11 o
   4   3  15      164.59      148.30      4.52 o
   5   3  15        0.42        0.03      1.75 o
  -7   4  15       21.54       23.85      2.90 o
  -6   4  15       29.27       30.58      3.01 o
  -5   4  15        4.98        5.32      1.90 o
  -4   4  15        0.85        1.94      1.22 o
  -3   4  15       20.86       24.64      1.83 o
  -2   4  15       92.07       91.24      2.78 o
  -1   4  15      286.71      277.42      4.76 o
   0   4  15      303.34      298.18      4.91 o
   1   4  15       13.58       10.43      1.48 o
   2   4  15        0.02        4.38      1.98 o
   3   4  15       74.78       78.15      5.48 o
   4   4  15        2.88        5.99      2.23 o
   5   4  15      162.47      188.08      5.46 o
  -7   5  15       14.60       12.40      2.64 o
  -6   5  15       62.92       60.97      4.91 o
  -5   5  15        5.68        7.16      1.73 o
  -4   5  15       11.83        9.04      1.58 o
  -3   5  15      179.72      165.91      3.86 o
  -2   5  15        4.32        3.24      1.42 o
  -1   5  15       15.17       14.76      1.48 o
   0   5  15       30.81       28.42      1.67 o
   1   5  15       46.53       42.49      2.96 o
   2   5  15      564.89      544.35     10.74 o
   3   5  15      129.79      125.28      5.15 o
   4   5  15       33.11       46.20      3.85 o
   5   5  15       21.49       24.09      3.28 o
  -7   6  15      109.20      114.57      5.26 o
  -6   6  15        1.99        0.06      1.62 o
  -5   6  15       45.75       45.90      2.85 o
  -4   6  15       89.11       74.40      2.96 o
  -3   6  15       69.79       59.97      2.65 o
  -2   6  15       36.69       33.12      2.00 o
  -1   6  15      388.86      405.59      6.23 o
   0   6  15       23.84       26.53      1.99 o
   1   6  15       79.34       76.68      3.01 o
   2   6  15       11.20        9.36      2.41 o
   3   6  15        1.75        0.00      1.78 o
   4   6  15       36.55       35.67      3.53 o
   5   6  15      125.26      130.12     12.06 o
  -7   7  15       36.13       41.55      4.52 o
  -6   7  15       30.24       34.75      2.83 o
  -5   7  15       71.63       74.15      3.18 o
  -4   7  15       14.06       18.56      1.99 o
  -3   7  15        7.39        9.02      2.18 o
  -2   7  15       20.10       19.36      1.75 o
  -1   7  15      194.65      175.39      5.24 o
   0   7  15        5.28        3.66      1.66 o
   1   7  15       64.37       64.31      2.90 o
   2   7  15      267.58      269.93      7.31 o
   3   7  15       52.35       56.38      4.58 o
   4   7  15        0.34        1.05      2.25 o
  -6   8  15        1.39        2.88      1.95 o
  -5   8  15        6.87        4.63      1.67 o
  -4   8  15       75.63       72.74      3.40 o
  -3   8  15       77.96       65.62      2.88 o
  -2   8  15      169.71      161.76      5.84 o
  -1   8  15       41.76       36.84      2.22 o
   0   8  15      138.41      156.96      4.78 o
   1   8  15        0.12        1.04      1.35 o
   2   8  15        1.27        1.94      1.50 o
   3   8  15       16.86       15.22      2.83 o
   4   8  15       12.64       12.04      2.94 o
  -6   9  15       67.95       81.42      3.92 o
  -5   9  15       23.27       27.05      2.45 o
  -4   9  15        9.23       11.57      1.92 o
  -3   9  15       56.52       64.70      3.00 o
  -2   9  15        4.54        3.99      1.43 o
  -1   9  15        0.00        0.00      1.20 o
   0   9  15      265.47      243.35      6.10 o
   1   9  15        7.40       10.26      2.04 o
   2   9  15      151.43      145.33      4.45 o
   3   9  15      257.59      261.41      7.91 o
   4   9  15        4.84        0.00      3.46 o
  -5  10  15       36.15       35.31      2.71 o
  -4  10  15        0.84        0.59      1.50 o
  -3  10  15       81.22       82.88      3.40 o
  -2  10  15       11.78       16.72      2.00 o
  -1  10  15      128.28      141.02      3.98 o
   0  10  15       59.45       60.35      3.47 o
   1  10  15       28.14       33.45      2.91 o
   2  10  15      133.11      131.17      4.89 o
   3  10  15       77.21       95.35      5.21 o
  -5  11  15       28.02       27.52      2.82 o
  -4  11  15       42.75       49.16      2.95 o
  -3  11  15       87.15       86.36      3.55 o
  -2  11  15        1.14        1.83      1.60 o
  -1  11  15       27.37       28.29      2.29 o
   0  11  15       78.93       85.00      4.13 o
   1  11  15      103.62      118.95      4.87 o
   2  11  15       50.41       44.36      3.69 o
  -4  12  15       23.39       22.32      2.88 o
  -3  12  15        7.45        3.01      1.66 o
  -2  12  15        9.13       14.47      2.15 o
  -1  12  15      119.89      128.99      5.15 o
   0  12  15        0.95        0.22      1.92 o
   1  12  15        0.02        0.00      1.87 o
  -2  13  15        0.00        0.56      3.58 o
  -1  13  15       10.21       13.52      5.34 o
   0  13  15      161.42      199.99      7.91 o
  -6   0  16       11.10        7.70      3.64 o
  -4   0  16      449.70      433.78     12.62 o
  -2   0  16      709.99      735.76     13.51 o
   0   0  16     2393.86     2029.79    122.27 o
   2   0  16      181.20      168.06     10.75 o
   4   0  16        4.19        3.51      2.50 o
  -7   1  16        1.15        2.06      2.07 o
  -6   1  16       12.28       13.67      2.80 o
  -5   1  16      141.77      140.35      5.02 o
  -4   1  16       90.83       85.43      4.57 o
  -3   1  16       36.62       39.53      2.82 o
  -2   1  16      771.42      758.32     10.79 o
  -1   1  16      100.58      102.59      3.10 o
   0   1  16       50.73       45.22      2.76 o
   1   1  16       41.54       44.19      4.23 o
   2   1  16      128.05      127.78      4.88 o
   3   1  16        9.61       11.81      2.13 o
   4   1  16       40.96       47.86      3.25 o
   5   1  16       38.86       40.36      3.03 o
  -7   2  16       48.54       48.76      4.35 o
  -6   2  16       26.11       22.18      2.91 o
  -5   2  16      226.42      221.62      6.43 o
  -4   2  16       64.16       64.98      3.59 o
  -3   2  16        6.72        2.15      1.58 o
  -2   2  16       50.06       44.30      2.46 o
  -1   2  16      147.76      144.07      3.55 o
   0   2  16       95.06       92.94      3.24 o
   1   2  16      848.35      860.19     13.80 o
   2   2  16      936.74      908.59     14.86 o
   3   2  16       11.63       14.32      3.04 o
   4   2  16        7.14        1.67      2.17 o
   5   2  16       12.84        6.33      2.40 o
  -7   3  16      211.49      228.37      8.64 o
  -6   3  16       16.28       12.02      2.39 o
  -5   3  16        0.67        1.54      2.02 o
  -4   3  16      342.52      361.36      9.47 o
  -3   3  16      110.22      111.39      3.72 o
  -2   3  16      110.31      103.36      3.51 o
  -1   3  16       55.61       50.17      2.54 o
   0   3  16      381.73      374.22      6.40 o
   1   3  16      273.88      279.69      6.86 o
   2   3  16      547.94      554.64     13.54 o
   3   3  16        1.38        3.98      2.16 o
   4   3  16      243.37      248.70      7.50 o
   5   3  16       41.56       44.27      4.33 o
  -7   4  16        3.43        3.72      2.10 o
  -6   4  16      164.94      176.28      6.01 o
  -5   4  16        5.39        2.88      1.93 o
  -4   4  16      151.78      147.04      5.07 o
  -3   4  16        1.97        1.42      1.11 o
  -2   4  16       53.57       57.41      2.39 o
  -1   4  16        0.20        1.46      1.07 o
   0   4  16       31.91       33.03      1.91 o
   1   4  16      219.09      241.38      5.03 o
   2   4  16       40.88       39.70      3.20 o
   3   4  16      182.61      178.46      7.42 o
   4   4  16       29.51       26.12      3.81 o
   5   4  16        5.84        6.65      3.81 o
  -7   5  16        0.11        0.00      2.17 o
  -6   5  16        4.69        5.10      2.27 o
  -5   5  16       61.19       54.05      3.62 o
  -4   5  16       58.19       50.52      2.53 o
  -3   5  16        0.23        0.18      1.13 o
  -2   5  16       78.84       76.41      3.15 o
  -1   5  16       95.95       92.73      2.94 o
   0   5  16       85.07       84.26      3.40 o
   1   5  16        1.65        1.15      1.28 o
   2   5  16      151.75      154.88      6.33 o
   3   5  16        0.42        0.00      1.91 o
   4   5  16        6.42        9.07      2.72 o
  -6   6  16        0.01        0.00      1.79 o
  -5   6  16        0.35        3.62      1.75 o
  -4   6  16      125.50      131.67      3.83 o
  -3   6  16       80.41       70.10      2.83 o
  -2   6  16        7.99        8.48      1.45 o
  -1   6  16       11.54       11.35      1.54 o
   0   6  16       36.68       33.58      3.98 o
   1   6  16       28.47       32.04      2.83 o
   2   6  16      317.79      300.19      7.84 o
   3   6  16        6.39        0.77      2.34 o
   4   6  16       15.59       18.05      3.10 o
  -6   7  16        0.07        0.00      2.05 o
  -5   7  16      205.28      186.74      5.09 o
  -4   7  16       47.10       53.77      3.15 o
  -3   7  16        3.94        2.98      1.42 o
  -2   7  16        4.65        4.51      1.37 o
  -1   7  16       14.20       14.56      1.71 o
   0   7  16      407.31      391.71     10.60 o
   1   7  16        8.32        4.75      1.62 o
   2   7  16        0.43        2.58      1.91 o
   3   7  16       12.56       14.63      3.64 o
   4   7  16       54.79       50.39      4.93 o
  -6   8  16       46.24       42.49      3.49 o
  -5   8  16      129.65      148.65      4.67 o
  -4   8  16      381.20      404.86      7.12 o
  -3   8  16        0.04        0.00      1.35 o
  -2   8  16      177.73      159.51      4.14 o
  -1   8  16        0.82        0.00      1.25 o
   0   8  16       21.99       23.66      2.41 o
   1   8  16       84.21       82.71      3.74 o
   2   8  16       10.63        9.12      2.47 o
   3   8  16      108.28      109.45      6.22 o
  -5   9  16       40.31       35.25      2.71 o
  -4   9  16      119.71      122.13      4.04 o
  -3   9  16       39.60       39.19      2.55 o
  -2   9  16       79.92       76.05      3.14 o
  -1   9  16      116.60      113.27      4.31 o
   0   9  16       62.18       63.85      3.51 o
   1   9  16      130.28      144.55      4.92 o
   2   9  16       39.48       41.04      3.52 o
   3   9  16       46.66       43.63      4.66 o
  -5  10  16       10.39       11.38      2.24 o
  -4  10  16        5.02        3.71      1.73 o
  -3  10  16        0.98        2.93      1.62 o
  -2  10  16       44.81       40.43      2.61 o
  -1  10  16       16.47       18.72      2.25 o
   0  10  16       73.80       68.43      5.14 o
   1  10  16       34.98       37.75      3.10 o
   2  10  16       56.71       69.11      4.43 o
  -4  11  16       17.54       15.59      2.15 o
  -3  11  16       73.72       77.81      3.50 o
  -2  11  16        1.64        2.35      1.56 o
  -1  11  16      107.91      118.46      4.81 o
   0  11  16        7.66        6.23      2.07 o
   1  11  16       27.32       26.29      3.06 o
   2  11  16       11.94       13.78      3.28 o
  -3  12  16        0.18        0.00      1.97 o
  -2  12  16        2.50        0.11      1.53 o
  -1  12  16        0.24        2.06      2.02 o
   0  12  16        5.27        7.21      2.67 o
  -7   0  17      139.14      148.67      8.16 o
  -5   0  17       29.84       38.40      5.97 o
  -3   0  17       21.94       27.50      3.76 o
  -1   0  17      298.33      297.71      9.48 o
   1   0  17      931.20      956.72     30.66 o
   3   0  17        0.05        0.00      2.56 o
  -7   1  17       20.24       21.99      3.06 o
  -6   1  17      101.83      103.51      4.85 o
  -5   1  17        2.45        0.69      1.66 o
  -4   1  17      380.28      391.82      8.58 o
  -3   1  17       36.42       37.67      2.85 o
  -2   1  17      136.92      135.00      4.50 o
  -1   1  17      558.94      576.89      8.17 o
   0   1  17       53.85       52.02      3.06 o
   1   1  17      481.15      501.67     19.11 o
   2   1  17      353.02      344.25     11.75 o
   3   1  17       76.20       73.47      3.70 o
   4   1  17       21.14       17.27      2.48 o
  -7   2  17       25.40       22.50      3.59 o
  -6   2  17        3.42        4.50      2.61 o
  -5   2  17        9.08        3.32      2.26 o
  -4   2  17        2.33        2.81      2.00 o
  -3   2  17      271.02      281.26     15.79 o
  -2   2  17       10.70       10.88      1.69 o
  -1   2  17        4.35        0.26      1.29 o
   0   2  17      378.72      377.36      6.83 o
   1   2  17       80.03       68.69      4.24 o
   2   2  17        0.04        0.00      1.87 o
   3   2  17      286.26      291.50      7.91 o
   4   2  17       11.08       16.05      3.32 o
  -7   3  17        2.41        5.33      3.62 o
  -6   3  17       22.39       21.39      3.57 o
  -5   3  17      159.82      161.57      6.63 o
  -4   3  17       11.06        8.32      2.51 o
  -3   3  17       27.46       32.85      2.39 o
  -2   3  17       37.96       28.84      2.51 o
  -1   3  17        4.79        6.29      1.53 o
   0   3  17       22.02       19.24      1.77 o
   1   3  17      248.81      267.05      6.87 o
   2   3  17       17.17       15.99      2.57 o
   3   3  17        3.66        3.76      2.22 o
   4   3  17       66.32       78.30      5.54 o
  -7   4  17        9.25       10.33      3.37 o
  -6   4  17       67.90       73.70      4.36 o
  -5   4  17        0.06        0.14      1.79 o
  -4   4  17      159.65      158.82      5.37 o
  -3   4  17        8.57        4.12      1.58 o
  -2   4  17       40.85       38.10      2.53 o
  -1   4  17      222.23      227.17      4.87 o
   0   4  17       10.06       11.39      1.80 o
   1   4  17        1.83        1.22      1.79 o
   2   4  17       62.79       72.69      4.11 o
   3   4  17      226.34      228.14      9.55 o
   4   4  17       32.61       40.03      3.88 o
  -6   5  17      154.87      161.50      5.95 o
  -5   5  17       69.56       64.77      3.98 o
  -4   5  17      202.98      187.70      5.94 o
  -3   5  17       45.01       41.35      2.51 o
  -2   5  17        6.07        4.33      1.36 o
  -1   5  17       40.75       37.74      2.45 o
   0   5  17        5.05        3.10      1.48 o
   1   5  17        0.02        0.00      1.76 o
   2   5  17       72.51       75.40      4.22 o
   3   5  17       10.82       11.12      2.66 o
   4   5  17        1.11        0.00      2.80 o
  -6   6  17        7.68        3.61      2.28 o
  -5   6  17       98.90       98.90      4.76 o
  -4   6  17       12.30        8.82      1.69 o
  -3   6  17      133.28      126.73      3.68 o
  -2   6  17        1.90        3.77      1.61 o
  -1   6  17      191.72      180.11      4.18 o
   0   6  17       54.14       53.67      3.00 o
   1   6  17       15.07       13.64      2.08 o
   2   6  17       23.51       21.45      2.90 o
   3   6  17       17.80       17.96      2.91 o
   4   6  17       28.57       28.28      4.97 o
  -6   7  17        0.11        1.69      2.22 o
  -5   7  17       15.08       24.07      2.58 o
  -4   7  17      476.71      485.30      7.87 o
  -3   7  17        0.45        0.00      1.32 o
  -2   7  17        3.08        5.71      1.53 o
  -1   7  17      182.62      166.40      4.11 o
   0   7  17        3.39        3.30      1.63 o
   1   7  17       79.33       74.15      3.57 o
   2   7  17        5.56        2.71      2.13 o
   3   7  17       11.32       14.89      2.91 o
  -5   8  17      116.69      113.96      4.33 o
  -4   8  17       48.87       55.80      3.00 o
  -3   8  17       88.23       81.25      3.34 o
  -2   8  17      154.09      156.01      4.21 o
  -1   8  17        0.59        0.75      1.33 o
   0   8  17       16.54       19.32      2.34 o
   1   8  17       16.74       11.07      2.11 o
   2   8  17       75.64       73.06      5.31 o
   3   8  17        0.30        0.00      3.46 o
  -5   9  17        8.91       13.61      2.63 o
  -4   9  17        6.16        2.80      1.66 o
  -3   9  17        1.77        5.37      1.72 o
  -2   9  17       27.88       28.43      2.35 o
  -1   9  17       32.18       34.91      2.96 o
   0   9  17       24.11       18.40      2.51 o
   1   9  17      110.02      127.23      4.79 o
   2   9  17      173.25      163.75      7.60 o
  -4  10  17       15.09       16.52      2.22 o
  -3  10  17      264.65      281.12      6.03 o
  -2  10  17       22.11       21.89      2.28 o
  -1  10  17       34.72       47.51      3.43 o
   0  10  17        0.31        0.00      1.58 o
   1  10  17       47.47       43.96      3.39 o
  -3  11  17       14.78       14.79      2.37 o
  -2  11  17        4.78        3.22      1.68 o
  -1  11  17       21.00       22.81      3.38 o
   0  11  17        0.05        0.06      4.08 o
  -6   0  18      245.25      239.15     11.93 o
  -4   0  18       47.73       55.59      5.06 o
  -2   0  18       19.86       23.37      3.44 o
   0   0  18     1355.06     1323.74     38.63 o
   2   0  18      197.66      199.96     12.70 o
   4   0  18       11.18        9.96      3.46 o
  -6   1  18        0.38        1.57      2.18 o
  -5   1  18       13.26       12.88      2.49 o
  -4   1  18        0.34        3.09      1.84 o
  -3   1  18      138.14      144.01      4.99 o
  -2   1  18      247.91      246.50      7.33 o
  -1   1  18        8.09       11.72      1.70 o
   0   1  18       11.43       11.35      3.28 o
   1   1  18        5.83        1.65      3.56 o
   2   1  18       53.11       50.98      5.21 o
   3   1  18      117.39      123.24      7.68 o
   4   1  18        2.26        3.45      2.63 o
  -6   2  18      124.46      115.92      6.00 o
  -5   2  18      299.52      309.22      8.79 o
  -4   2  18       21.95       17.78      2.80 o
  -3   2  18        2.47        0.86      1.69 o
  -2   2  18       84.54       77.13      3.28 o
  -1   2  18       33.91       35.23      2.39 o
   0   2  18      125.48      144.56      4.79 o
   1   2  18      133.43      125.89      6.97 o
   2   2  18       13.47       12.08      3.55 o
   3   2  18       19.16       16.85      2.91 o
   4   2  18        0.21        2.57      3.73 o
  -6   3  18        7.39        0.00      2.50 o
  -5   3  18       15.44       12.07      2.47 o
  -4   3  18       96.93      103.06      5.21 o
  -3   3  18      108.05      114.23      5.51 o
  -2   3  18       71.99       67.18      3.13 o
  -1   3  18      105.39       99.33      3.60 o
   0   3  18       32.31       30.99      4.90 o
   1   3  18      164.21      178.00      6.55 o
   2   3  18        7.88       10.81      2.37 o
   3   3  18      292.50      299.28      8.30 o
   4   3  18      152.56      169.24     13.60 o
  -6   4  18       81.51       98.06      5.05 o
  -5   4  18        1.10        0.00      2.30 o
  -4   4  18       51.69       47.45      4.02 o
  -3   4  18       13.27       18.54      2.19 o
  -2   4  18       16.15       14.03      3.36 o
  -1   4  18       34.53       34.57      2.78 o
   0   4  18       81.36       78.26      4.12 o
   1   4  18        5.99        4.58      2.01 o
   2   4  18      175.31      186.00      8.45 o
   3   4  18       22.98       22.64      3.23 o
  -6   5  18       24.70       17.92      3.42 o
  -5   5  18      199.12      189.56      6.29 o
  -4   5  18        5.49        4.16      2.16 o
  -3   5  18       94.54      100.91      3.93 o
  -2   5  18        2.25        0.00      1.31 o
  -1   5  18      400.18      389.07      6.90 o
   0   5  18       44.96       43.86      3.23 o
   1   5  18       67.39       62.13      6.14 o
   2   5  18        8.25        8.11      3.73 o
   3   5  18       46.91       52.22      4.07 o
  -6   6  18      259.33      281.09     18.08 o
  -5   6  18        0.36        3.98      2.20 o
  -4   6  18        5.34        0.23      1.83 o
  -3   6  18        5.42        7.28      1.74 o
  -2   6  18        0.51        0.00      1.16 o
  -1   6  18       18.97       16.35      1.84 o
   0   6  18       54.66       54.02      3.13 o
   1   6  18        1.17        4.18      2.38 o
   2   6  18       97.76      101.31      5.02 o
   3   6  18       33.53       41.65      4.39 o
  -5   7  18      130.66      105.30      5.11 o
  -4   7  18       18.36       24.01      2.49 o
  -3   7  18        7.54        9.68      1.82 o
  -2   7  18        7.02       10.31      1.75 o
  -1   7  18      121.78      120.62      4.02 o
   0   7  18       72.11       69.79      4.20 o
   1   7  18       32.08       30.89      3.12 o
   2   7  18        1.91        0.00      2.53 o
  -5   8  18        1.56        1.60      2.65 o
  -4   8  18        8.27        8.57      1.91 o
  -3   8  18       52.32       53.29      4.67 o
  -2   8  18        0.91        0.61      1.51 o
  -1   8  18        0.27        0.00      2.07 o
   0   8  18      176.75      154.10      5.17 o
   1   8  18       15.83       17.34      2.87 o
   2   8  18       62.76       64.49      8.58 o
  -4   9  18       28.03       25.55      2.75 o
  -3   9  18        4.21        8.77      1.89 o
  -2   9  18      135.45      141.40      5.34 o
  -1   9  18        0.87        1.75      1.90 o
   0   9  18       14.79        8.11      2.21 o
   1   9  18       16.29       21.13      4.14 o
  -3  10  18        5.38        3.84      2.65 o
  -2  10  18       33.02       28.82      2.52 o
  -1  10  18        5.59        9.74      3.19 o
   0  10  18        0.69        1.94      2.11 o
  -5   0  19       12.03        2.80      7.78 o
  -3   0  19       19.09       13.87      3.44 o
  -1   0  19       12.66       14.43      2.84 o
   1   0  19      210.61      215.18     12.82 o
   3   0  19       99.43      114.59     11.03 o
  -6   1  19      147.00      157.87      6.04 o
  -5   1  19       76.98       88.35      4.59 o
  -4   1  19       83.74       66.01      3.85 o
  -3   1  19       21.09       20.06      2.55 o
  -2   1  19       39.81       36.71      2.95 o
  -1   1  19        8.21        7.94      2.31 o
   0   1  19      121.75      118.20      8.42 o
   1   1  19       10.83       12.43      5.05 o
   2   1  19        1.05        0.00      2.57 o
   3   1  19      224.95      246.90     10.85 o
  -6   2  19        3.58        3.51      2.21 o
  -5   2  19      142.24      140.74      6.73 o
  -4   2  19        2.17        1.24      1.88 o
  -3   2  19       10.17        8.88      1.99 o
  -2   2  19      138.91      155.68      5.13 o
  -1   2  19       64.83       68.18      3.35 o
   0   2  19        2.13        5.09      3.86 o
   1   2  19      190.09      198.13      8.86 o
   2   2  19      172.92      175.82      8.78 o
   3   2  19        7.12       13.99      4.17 o
  -6   3  19        7.97        7.90      3.52 o
  -5   3  19       84.79       98.45      7.27 o
  -4   3  19        0.01        1.23      1.72 o
  -3   3  19       58.10       61.51      3.61 o
  -2   3  19       40.10       41.33      2.70 o
  -1   3  19        7.51        6.60      2.01 o
   0   3  19        2.29        4.01      2.71 o
   1   3  19       63.96       75.31      5.91 o
   2   3  19       31.77       26.68      3.55 o
   3   3  19       30.38       38.11      4.25 o
  -6   4  19       22.69       23.51      4.46 o
  -5   4  19       73.51       64.54      4.18 o
  -4   4  19        0.10        0.00      2.31 o
  -3   4  19      189.98      212.91      7.27 o
  -2   4  19       47.05       44.05      3.32 o
  -1   4  19       22.66       24.16      2.66 o
   0   4  19        2.14        1.05      1.92 o
   1   4  19       72.42       68.55      8.97 o
   2   4  19       68.07       72.35      8.99 o
   3   4  19        1.25        0.00      2.56 o
  -5   5  19        0.99        1.67      2.08 o
  -4   5  19       36.36       41.12      3.50 o
  -3   5  19        1.92        0.92      1.67 o
  -2   5  19        0.01        0.00      1.48 o
  -1   5  19       25.41       27.02      2.76 o
   0   5  19       92.66       87.77      4.18 o
   1   5  19        3.64        2.74      2.48 o
   2   5  19       45.18       44.97      3.81 o
  -5   6  19       93.27       95.93      5.70 o
  -4   6  19      129.97      120.25      5.81 o
  -3   6  19       49.20       58.79      3.42 o
  -2   6  19       43.21       37.90      2.60 o
  -1   6  19       65.14       65.22      3.50 o
   0   6  19       24.77       23.45      2.49 o
   1   6  19       23.85       23.11      3.66 o
   2   6  19       49.98       52.44      4.80 o
  -4   7  19       21.77       17.62      2.75 o
  -3   7  19       22.93       21.95      2.35 o
  -2   7  19       28.78       32.13      2.41 o
  -1   7  19       10.70       12.80      2.26 o
   0   7  19       46.65       50.29      3.68 o
   1   7  19      111.44      102.45      7.04 o
   2   7  19        9.78        9.34      4.06 o
  -4   8  19       13.29       18.82      2.72 o
  -3   8  19       10.19        5.62      1.77 o
  -2   8  19       79.70       82.22      4.28 o
  -1   8  19       71.60       61.80      3.70 o
   0   8  19       17.04       17.89      2.56 o
   1   8  19      129.81      141.50      8.67 o
  -3   9  19        0.68        0.43      1.81 o
  -2   9  19        0.13        0.00      1.55 o
  -1   9  19       99.20       87.11      4.30 o
   0   9  19        5.98        3.42      2.35 o
  -4   0  20       10.77       17.56      3.68 o
  -2   0  20       42.42       41.67      6.13 o
   0   0  20       45.53       43.85      6.92 o
   2   0  20        0.44        0.44      4.10 o
  -5   1  20       41.19       40.63      5.47 o
  -4   1  20        1.12        0.95      1.72 o
  -3   1  20       54.83       51.89      5.70 o
  -2   1  20       29.71       25.60      2.67 o
  -1   1  20       68.78       62.75      5.33 o
   0   1  20      106.11      101.26      9.27 o
   1   1  20      265.74      269.47     10.66 o
   2   1  20       22.12       22.54      5.95 o
  -5   2  20       78.13       83.44      5.33 o
  -4   2  20        0.17        0.00      1.47 o
  -3   2  20       15.66       18.98      2.52 o
  -2   2  20        3.78        4.70      2.61 o
  -1   2  20        7.55        7.02      1.99 o
   0   2  20       46.83       49.90      7.20 o
   1   2  20      272.88      295.72     12.11 o
   2   2  20       26.63       30.04      4.84 o
  -5   3  20        0.55        1.46      2.00 o
  -4   3  20       12.48       11.68      2.50 o
  -3   3  20        6.84        3.41      1.91 o
  -2   3  20       64.98       68.99      4.09 o
  -1   3  20       69.89       67.78      3.76 o
   0   3  20      112.44      139.67     10.95 o
   1   3  20       47.82       55.75      7.72 o
   2   3  20        6.83        5.82      7.12 o
  -5   4  20       35.33       31.03      4.83 o
  -4   4  20        0.07        0.00      2.83 o
  -3   4  20        2.67        6.09      2.06 o
  -2   4  20        2.18        2.49      1.86 o
  -1   4  20       17.43       15.21      2.99 o
   0   4  20       49.54       43.97      7.16 o
   1   4  20      178.28      181.02     12.98 o
   2   4  20       17.96       16.59      3.33 o
  -5   5  20       18.60       24.91      4.56 o
  -4   5  20        1.50        3.09      2.06 o
  -3   5  20       30.88       35.59      3.28 o
  -2   5  20        0.33        0.00      1.55 o
  -1   5  20       16.13       15.61      3.00 o
   0   5  20        3.03        5.29      2.88 o
   1   5  20        9.01       13.43      3.78 o
   2   5  20       74.89       61.45      8.60 o
  -4   6  20       44.44       53.91      3.97 o
  -3   6  20        7.57        8.09      2.06 o
  -2   6  20        7.88        2.75      1.87 o
  -1   6  20        5.89        4.88      2.58 o
   0   6  20       26.98       30.52      3.15 o
   1   6  20        0.25        0.00      2.44 o
  -3   7  20       20.81       13.97      2.45 o
  -2   7  20       42.47       52.94      4.30 o
  -1   7  20       55.90       50.10      3.77 o
   0   7  20        9.51       12.32      2.39 o
  -2   8  20        2.93        4.04      2.14 o
  -1   8  20       24.76       26.90      3.40 o
  -5   0  21      102.24      105.75     10.51 o
  -3   0  21      305.17      350.49     17.09 o
   1   0  21      433.41      484.82     21.48 o
  -5   1  21       61.62       57.70     10.67 o
  -4   1  21      134.84      144.78      6.52 o
  -3   1  21        0.22        1.65      1.93 o
  -2   1  21        0.62        0.09      1.64 o
  -1   1  21        0.70        0.00      3.50 o
   0   1  21       24.92       26.82      6.17 o
   1   1  21       16.85       17.81      5.41 o
  -4   2  21       24.59       20.63      2.95 o
  -3   2  21        2.47        1.87      1.93 o
  -2   2  21       26.50       41.33      4.49 o
  -1   2  21       81.97       73.80      5.54 o
   0   2  21      194.90      204.49     13.06 o
   1   2  21       86.15      116.89     11.02 o
  -4   3  21        7.07        3.71      4.18 o
  -3   3  21       49.45       58.55      3.81 o
  -2   3  21        2.20        0.49      1.86 o
  -1   3  21        1.16        0.00      1.99 o
   0   3  21       35.33       20.65      6.09 o
   1   3  21      287.20      319.63     17.36 o
  -4   4  21        0.02        3.07      3.53 o
  -3   4  21       95.18       94.16      4.68 o
  -2   4  21       79.13       87.41      7.52 o
  -1   4  21       39.47       44.26      4.09 o
   0   4  21       10.32       14.96      5.61 o
   1   4  21        0.78        5.69      5.25 o
  -3   5  21        0.18        0.59      1.90 o
  -2   5  21       16.34       15.42      2.68 o
  -1   5  21        1.18        3.68      2.42 o
   0   5  21       79.56       88.79      9.75 o
  -3   6  21       46.04       53.83      4.54 o
  -2   6  21       43.71       42.45      3.60 o
  -1   6  21       20.22       22.40      3.49 o
  -2   0  22       23.65       24.18      4.02 o
  -3   1  22       55.05       56.44      3.79 o
  -2   1  22        4.13        2.07      3.61 o
  -3   2  22        3.82        1.71      3.23 o
  -2   2  22       28.50       31.29      3.63 o
   0   2  22       38.40       44.97      7.68 o
  -3   3  22       17.14       17.16      2.77 o
  -2   3  22        4.98        3.00      2.60 o
  -1   3  22       26.76       20.77      5.89 o
  -2   4  22       16.28       10.13      4.97 o
  -1   4  22        2.44        4.88      3.23 o
 
 
